# Supplementary material for: Loss of MBNL1 induces RNA misprocessing in the thymus and peripheral blood
Source: Nat Commun. 2020 Apr 24;11:2022. doi: 10.1038/s41467-020-15962-x (PMC7181699; doi:10.1038/s41467-020-15962-x)
Supplement: Supplementary file 5 — Supplementary Data 1 [file 41467_2020_15962_MOESM5_ESM.xlsx]

## Sheet: Content
Title:	Loss of MBNL1 induces RNA mis-processing in the thymus and peripheral blood
Authors:	Łukasz J. Sznajder, Marina M. Scotti, Jihae Shin, Katarzyna Taylor, Franjo Ivankovic, Curtis A. Nutter, Faaiq N. Aslam, S. H. Subramony, Laura P.W. Ranum and Maurice S. Swanson
Contact:	Ł.J.S. (email: lukasz.j.sznajder@gmail.com) or M.S.S. (email: mswanson@ufl.edu)
Sheet	Name
2	Primers; siRNA
3	Mouse RNAseq
4	Human RNAseq
5	Fig.1a; S1b; P0
6	Fig. S1a; P0
7	Fig. 1a; S1b,d; P63
8	Fig. S1a; P63
9	Fig. 1b
10	Fig. 1c; S1e,g; S2f
11	Fig. S1f
12	Fig. 1d
13	Fig. 1e,g; S1h; Tcrb
14	Fig. 1e,g; S1h; Tcra
15	Fig. 1f
16	Fig. 2b
17	Fig. 2d
18	Fig. S2b
19	Fig. 2f
20	Fig. S2h
21	Gene ontology
22	Fig. S2j
23	Fig. 3a-c
24	Fig. 3d-e; S3
25	Fig. 3f; S4a,c,f
26	Fig. 3i; S4j
27	Fig. S5b
28	Fig. 4b; S5e
29	Fig. 4c
30	Fig. S6a
31	Fig. S6c
32	Fig. S6d-e
33	Fig. 4d-f; S6f
34	Fig. S6g
35	Fig. S6h
36	Fig. 4g; S6i
37	Fig. 5a,h
38	Fig. S7a
39	Fig. S7c
40	Fig. S7d-e
41	Fig. 5b-d
42	Fig. 5e; S9a
43	Fig. S9c
44	Fig. S10a-c
45	Fig. S10d
46	Fig. S10e
47	Fig. S10f-h,j
48	Fig. S10i
49	Fig.5i; S9d; TRB
50	Fig.5i; S9d; TRA
51	Contribution

## Sheet: Primers; siRNA
Species	AS event	Forward (5' --> 3')	Revers (5' --> 3')	Product size
Human	CD46 E11	TTTGTGTTGTCCCGTACAGA	AGCTAAGCCACAGTTGCACTC	318 bp (+E11); 225 bp (-E11)
Human	CLASP1 E20	CAAAGTCTCCTCATCTTCGGGCACG	GCTGGGACTGTGAAACCACTTTAGC	182 bp (-E20), 230 bp (+E20)
Human	CNBP-IR	GAACTTTCAGTGGTTTAATGCTG	CCGCAGTTATAGCAGGCTTC	553 bp (pre-mRNA; I1-E2-I2-E3-I3-E4); 458 bp (intermediate; I1-E2-E3-I3-E4); 296 bp (CNBP-IR; I1-E2-E3-E4)
Human	FMNL3 E6	AAGGCCTGGATGTACTGGTG	TGATGGCTCTGAGACAAAGG	303 bp (+E6); 150 bp (-E6)
Mouse	Lef1 E6	ACCTTCTACCCCCTGTCTCC	TAGCTGGATGAGGGATGCCA	205 bp (+E6); 121 bp (-E6)
Human	LEF1 E6	GGGTGGTGTTGGACAGATCA	TAGCTGGATGAGGGATGCCA	185 bp (+E6); 101 bp (-E6)
Human	LGALS9 E5	GGGATCCTCTTCGTGCAGTA	GGGGTGGGGGTACATCATAG	318 bp (+E5); 222 bp (-E5)
Human	MBNL1 E5	GCTGCCCAATACCAGGTCAAC	TGGTGGGAGAAATGCTGTATGC	270 bp (+E5); 216 bp (-E5)
Mouse	Mbnl2 E5	ACCGTAACCGTTTGTATGGATTAC	CTTTGGTAAGGGATGAAGAGCAC	255 bp (+E5); 201 bp (-E5)
Human	MBNL2 E8	TCCTTTACCAAAGAGACAAGCAC	CTCAATGCAGATTCTTGGCATTCC	317 bp (+E7+E8); 281 bp (-E7+E8); 222 bp (+E7-E8); 186 bp (-E7-E8)
Mouse	Ncor2 E46	ACACCCACAACCGGAACGAGCCAG	CGACTTGGCTTTTCGGCTGCTA	368 bp (+E46L); 227 bp (+E46S); 140 bp (-E46)
Human	NCOR2 E47	ACACCCACAACCGGAATGAGCCTG	GGACTTGGCTTTTCGGCTGCTG	365 bp (+E47L); 227 bp (+E47S), 149 bp (-E47)
Human	NUMA1 E16	GGAGGTGATGACTGCCAAGT	CTTGCTGGCTTGGTCAGAGT	184 bp (+E6); 142 bp (-E6)
Human	NUMB E12	ACCTGAGGACCCCTTCTCAT	ACAGGCTGAGAGGTGAGGAA	459 bp (+E12); 315 bp (-E12)
Human	PLEKHM2 E7	AACCTGGAGTGGGATGACAG	TGGTGTCAGAGGAGGACACA	247 bp (+E7); 187 bp (-E7)
Mouse	Sptan1 E23	ATGTGAAGAAGCTGGACCCC	CTCACCCAGTTCCAGCAGAG	185 bp (+E23); 125 bp (-E23)
Human	SPTAN1 E23	GATCGTCAGGGTTTTGTGCC	CTCACCCAGTTCCAGCAGAG	213 bp (+E23); 153 bp (-E23)
Human	SYNE1 E137	CTGCCCTCTGAGGATGAAGA	GGAGTTTTGCTGCGAATGAT	245 bp (+E137); 176 bp (-E137)
Human	SYNE1 E61	TGCTGAGCCTATCCAGGACT	CACACTTTTGTCGGATGTCG	403 bp (+E61); 247 bp (-E61)
Mouse	Tcf7 E10	AGAAGAAGAGGCGGTCAAGG	GGAGGGCAACAGAAGATACG	277 bp and 254 bp (+E10); 204 bp and 181 bp (-E10); Tm = 50*C
Mouse	Tcf7 E5	GACCCCCGATCTCTCTGGAT	CAGGTACACCAGATCCCAGC	206 bp (+E5); 113 bp (-E5)
Human	TCF7 E5	CTGGCTTCTACTCCCTGACC	CCAGGTACACCAGAACCTAGC	192 bp (+E5); 100 bp (-E5)
Human	TCF7 E9	GCTGTACATGAAGGAGA	GATGGTATGAGGGTGAG	466 bp (+E9); 393 bp and 370 bp (-E9)
Human	siMBNL1	/5Phos/rUrCrUrCrUrArCrArUrArCrUrUrCrCrArGrUrGdTdT	/5Phos/rCrArCrUrGrGrArArGrUrArUrGrUrArGrArGrAdTdT
Human	siMBNL2	/5Phos/rGrArGrCrGrUrGrArGrCrArUrGrUrUrCrCrUrCdTdT	/5Phos/rGrArGrGrArArCrArUrGrCrUrCrArCrGrCrUrCdTdT

## Sheet: Mouse RNAseq
	RNAseq data information						Sample information							STAR alignment to mm10 - stats summary
	Publication DOI	Data set number	Sample number	Run number	Sample name	Lab run ID	Organism	Background	Sex	Organ/cell line	Sampling information	Library prep method	Sequencing	Average input read length	Number of input reads	Uniquely mapped reads number	Uniquely mapped reads %
1	10.1016/j.immuni.2018.04.015	GSE107910	GSM2883184	SRR6365733	E12_5_wholeThy_venus_1		Mus musculus	C57BL6/J		Thymus	Developmental day: E12.5	polyA RNA	Paired-end	69	110937165	51751000	0.4665
2	10.1016/j.immuni.2018.04.015	GSE107910	GSM2883185	SRR6365734	E12_5_wholeThy_venus_2		Mus musculus	C57BL6/J		Thymus	Developmental day: E12.5	polyA RNA	Paired-end	69	115254756	59057018	0.5124
3	10.1016/j.immuni.2018.04.015	GSE107910	GSM2883186	SRR6365735	E12_5_wholeThy_venus_3		Mus musculus	C57BL6/J		Thymus	Developmental day: E12.5	polyA RNA	Paired-end	69	81534680	32486348	0.3984
4	10.1016/j.immuni.2018.04.015	GSE107910	GSM2883187	SRR6365736	E13_5_wholeThy_1		Mus musculus	C57BL6/J		Thymus	Developmental day: E13.5	polyA RNA	Paired-end	69	97085738	30518139	0.3143
5	10.1016/j.immuni.2018.04.015	GSE107910	GSM2883188	SRR6365737	E13_5_wholeThy_2		Mus musculus	C57BL6/J		Thymus	Developmental day: E13.5	polyA RNA	Paired-end	69	101233062	32525213	0.3213
6	10.1016/j.immuni.2018.04.015	GSE107910	GSM2883189	SRR6365738	E13_5_wholeThy_3		Mus musculus	C57BL6/J		Thymus	Developmental day: E13.5	polyA RNA	Paired-end	69	117835286	50113417	0.4253
7	10.1016/j.immuni.2018.04.015	GSE107910	GSM2883190	SRR6365739	E14_5_wholeThy_1		Mus musculus	C57BL6/J		Thymus	Developmental day: E14.5	polyA RNA	Paired-end	69	78868293	34896115	0.4425
8	10.1016/j.immuni.2018.04.015	GSE107910	GSM2883191	SRR6365740	E14_5_wholeThy_2		Mus musculus	C57BL6/J		Thymus	Developmental day: E14.5	polyA RNA	Paired-end	69	109003910	50513797	0.4634
9	10.1016/j.immuni.2018.04.015	GSE107910	GSM2883192	SRR6365741	E15_5_wholeThy_1		Mus musculus	C57BL6/J		Thymus	Developmental day: E15.5	polyA RNA	Paired-end	69	72823606	32792965	0.4503
10	10.1016/j.immuni.2018.04.015	GSE107910	GSM2883193	SRR6365742	E15_5_wholeThy_2		Mus musculus	C57BL6/J		Thymus	Developmental day: E15.5	polyA RNA	Paired-end	69	78510105	33663561	0.4288
11	10.1016/j.immuni.2018.04.015	GSE107910	GSM2883194	SRR6365743	E16_5_wholeThy_1		Mus musculus	C57BL6/J		Thymus	Developmental day: E16.5	polyA RNA	Paired-end	69	18493637	2143662	0.1159
12	10.1016/j.immuni.2018.04.015	GSE107910	GSM2883195	SRR6365744	E16_5_wholeThy_2		Mus musculus	C57BL6/J		Thymus	Developmental day: E16.5	polyA RNA	Paired-end	69	40785812	4180713	0.1025
13	10.1016/j.immuni.2018.04.015	GSE107910	GSM2883196	SRR6365745	E16_5_wholeThy_3		Mus musculus	C57BL6/J		Thymus	Developmental day: E16.5	polyA RNA	Paired-end	69	97106076	31434016	0.3237
14	10.1016/j.immuni.2018.04.015	GSE107910	GSM2883197	SRR6365746	E17_5_wholeThy_1		Mus musculus	C57BL6/J		Thymus	Developmental day: E17.5	polyA RNA	Paired-end	69	109008134	41015270	0.3763
15	10.1016/j.immuni.2018.04.015	GSE107910	GSM2883198	SRR6365747	E17_5_wholeThy_2		Mus musculus	C57BL6/J		Thymus	Developmental day: E17.5	polyA RNA	Paired-end	69	112517612	42771960	0.3801
16	10.1016/j.immuni.2018.04.015	GSE107910	GSM2883199	SRR6365748	E18_5_wholeThy_1		Mus musculus	C57BL6/J		Thymus	Developmental day: E18.5	polyA RNA	Paired-end	69	148989329	60233756	0.4043
17	10.1016/j.immuni.2018.04.015	GSE107910	GSM2883200	SRR6365749	E18_5_wholeThy_2		Mus musculus	C57BL6/J		Thymus	Developmental day: E18.5	polyA RNA	Paired-end	69	100360611	38760405	0.3862
18	10.1016/j.immuni.2018.04.015	GSE107910	GSM2883201	SRR6365750	P0_wholeThy_1		Mus musculus	C57BL6/J		Thymus	Developmental day: P0	polyA RNA	Paired-end	69	107409976	42187188	0.3928
19	10.1016/j.immuni.2018.04.015	GSE107910	GSM2883202	SRR6365751	P0_wholeThy_2		Mus musculus	C57BL6/J		Thymus	Developmental day: P0	polyA RNA	Paired-end	69	143712177	60444196	0.4206
20	This study	This study	This study	This study	129-Mbnl1KO_Thymus_A01241	A01241	Mus musculus	129S1/SvImJ	Male	Thymus	Developmental day: P63	rRNA depleted total RNA	Paired-end	100	57900367	45544111	0.7866
21	This study	This study	This study	This study	129-Mbnl1KO_Thymus_A01242	A01242	Mus musculus	129S1/SvImJ	Male	Thymus	Developmental day: P63	rRNA depleted total RNA	Paired-end	100	59035224	45520995	0.7711
22	This study	This study	This study	This study	129-Mbnl1KO_Thymus_A01243	A01243	Mus musculus	129S1/SvImJ	Male	Thymus	Developmental day: P63	rRNA depleted total RNA	Paired-end	100	53239280	43805146	0.8228
23	This study	This study	This study	This study	129-WT_Thymus_AJAX14	AJAX14	Mus musculus	129S1/SvImJ	Male	Thymus	Developmental day: P63	rRNA depleted total RNA	Paired-end	100	54489206	45385688	0.8329
24	This study	This study	This study	This study	129-WT_Thymus_AJAX15	AJAX15	Mus musculus	129S1/SvImJ	Male	Thymus	Developmental day: P63	rRNA depleted total RNA	Paired-end	100	60767810	47305068	0.7785
25	This study	This study	This study	This study	129-WT_Thymus_AJAX16	AJAX16	Mus musculus	129S1/SvImJ	Male	Thymus	Developmental day: P63	rRNA depleted total RNA	Paired-end	100	57836485	45922230	0.794
26	10.1016/j.cell.2012.06.041	GSE39911	GSM981210	SRR533644	C2C12-control		Mus musculus			Control C2C12 myoblasts	Myoblasts	PolyA RNA	Paired-end	72	34984510	28781973	0.8227
27	10.1016/j.cell.2012.06.041	GSE39911	GSM981213	SRR533647	C2C12-shMbnl12		Mus musculus			C2C12 myoblasts infected with lentiviral shRNAs against Mbnl1 and Mbnl2	Myoblasts	PolyA RNA	Paired-end	72	31247610	26509180	0.8484

## Sheet: Human RNAseq
	RNAseq data information						Sample information					Sequencing informartion		STAR alignment to hg38 - stats summary
	Publication DOI	Data set number	Sample number	Run number	Sample name	Lab seq ID	Organism	Sex	Cell type	Sampling age	Sampling information	Library prep method	Sequencing	Average input read length	Number of input reads	Uniquely mapped reads number	Uniquely mapped reads %
1	10.1073/pnas.1413374111	GSE58335	GSM1407389	SRR1373451	PBMC.none.0h.XX.01		Homo sapiens	Female	Peripheral blood mononuclear cell (PBMC)		Stored at room temperature for 0 hours	polyA RNA	Paired-end	98	35570659	32012291	0.9
2	10.1073/pnas.1413374111	GSE58335	GSM1407390	SRR1373452	PBMC.none.0h.XY.02		Homo sapiens	Male	Peripheral blood mononuclear cell (PBMC)		Stored at room temperature for 0 hours	polyA RNA	Paired-end	98	42867392	38800540	0.9051
3	10.1073/pnas.1413374111	GSE58335	GSM1407379	SRR1373441	PBMC.none.0h.XX.03		Homo sapiens	Female	Peripheral blood mononuclear cell (PBMC)		Stored at room temperature for 0 hours	polyA RNA	Paired-end	98	35371863	31836292	0.9
4	10.1073/pnas.1413374111	GSE58335	GSM1407380	SRR1373442	PBMC.none.0h.XY.04		Homo sapiens	Male	Peripheral blood mononuclear cell (PBMC)		Stored at room temperature for 0 hours	polyA RNA	Paired-end	98	48243744	43994195	0.9119
5	10.1073/pnas.1413374111	GSE58335	GSM1407381	SRR1373443	PBMC.none.4h.XX.03		Homo sapiens	Female	Peripheral blood mononuclear cell (PBMC)		Stored at room temperature for 4 hours	polyA RNA	Paired-end	98	33005614	29333241	0.8887
6	10.1073/pnas.1413374111	GSE58335	GSM1407382	SRR1373444	PBMC.none.4h.XY.04		Homo sapiens	Male	Peripheral blood mononuclear cell (PBMC)		Stored at room temperature for 4 hours	polyA RNA	Paired-end	98	45109712	41224318	0.9139
7	10.1073/pnas.1413374111	GSE58335	GSM1407383	SRR1373445	PBMC.none.8h.XX.03		Homo sapiens	Female	Peripheral blood mononuclear cell (PBMC)		Stored at room temperature for 8 hours	polyA RNA	Paired-end	98	36942988	33521913	0.9074
8	10.1073/pnas.1413374111	GSE58335	GSM1407384	SRR1373446	PBMC.none.8h.XY.04		Homo sapiens	Male	Peripheral blood mononuclear cell (PBMC)		Stored at room temperature for 8 hours	polyA RNA	Paired-end	98	46262318	42293867	0.9142
9	10.1073/pnas.1413374111	GSE58335	GSM1407385	SRR1373447	PBMC.none.24h.XX.03		Homo sapiens	Female	Peripheral blood mononuclear cell (PBMC)		Stored at room temperature for 24 hours	polyA RNA	Paired-end	98	46657995	42530573	0.9115
10	10.1073/pnas.1413374111	GSE58335	GSM1407386	SRR1373448	PBMC.none.24h.XY.04		Homo sapiens	Male	Peripheral blood mononuclear cell (PBMC)		Stored at room temperature for 24 hours	polyA RNA	Paired-end	98	48370596	44137085	0.9125
11	10.1073/pnas.1413374111	GSE58335	GSM1407387	SRR1373449	PBMC.none.48h.XX.03		Homo sapiens	Female	Peripheral blood mononuclear cell (PBMC)		Stored at room temperature for 48 hours	polyA RNA	Paired-end	98	46802116	42314506	0.9041
12	10.1073/pnas.1413374111	GSE58335	GSM1407388	SRR1373450	PBMC.none.48h.XY.04		Homo sapiens	Male	Peripheral blood mononuclear cell (PBMC)		Stored at room temperature for 48 hours	polyA RNA	Paired-end	98	42872201	38573319	0.8997
13	10.1073/pnas.1413374111	GSE61410	GSM1504073	SRR1575102	Bone_marrow_1		Homo sapiens		Bone marrow mononuclear cells			polyA RNA	Paired-end	98	73746304	65566696	0.8891
14	10.1073/pnas.1413374111	GSE61410	GSM1504074	SRR1575103	Bone_marrow_2		Homo sapiens		Bone marrow mononuclear cells			polyA RNA	Paired-end	98	78642399	68759788	0.8743
15	10.1073/pnas.1413374111	GSE61410	GSM1504075	SRR1575104	Bone_marrow_3		Homo sapiens		Bone marrow mononuclear cells			polyA RNA	Paired-end	98	137376451	121586630	0.8851
16	10.1073/pnas.1413374111	GSE61410	GSM1504076	SRR1575105	Bone_marrow_4		Homo sapiens		Bone marrow mononuclear cells			polyA RNA	Paired-end	98	72840031	65105403	0.8938
17	10.1073/pnas.1716617115	GSE101824	GSM2989222	SRR6692876	DM2-LR_PBMC_1048 (DM2_PBL_1048)	Seq_002	Homo sapiens	Female	Peripheral blood mononuclear cell (PBMC)	28 years of age	Collected extramurally and shipped to the laboratory - stored at ambient temperature >24 hours	rRNA depleted total RNA	Paired-end	152	35434339	31606329	0.892
18	10.1073/pnas.1716617115	GSE101824	GSM2989223	SRR6692877	DM2-LR_PBMC_1155 (DM2_PBL_1155)	Seq_011	Homo sapiens	Female	Peripheral blood mononuclear cell (PBMC)	35 years of age	Collected extramurally and shipped to the laboratory - stored at ambient temperature >24 hours	rRNA depleted total RNA	Paired-end	152	50527505	45119436	0.893
19	This study	This study	This study	This study	DM2-LR_PBMC_1161	Seq_016	Homo sapiens	Female	Peripheral blood mononuclear cell (PBMC)	66 years of age	Collected extramurally and shipped to the laboratory - stored at ambient temperature >24 hours	rRNA depleted total RNA	Paired-end	152	52986709	47889364	0.9038
20	This study	This study	This study	This study	DM2-SR_PBMC_1116	Seq_012	Homo sapiens	Male	Peripheral blood mononuclear cell (PBMC)	26 years of age	Collected extramurally and shipped to the laboratory - stored at ambient temperature >24 hours	rRNA depleted total RNA	Paired-end	152	62916082	55970806	0.8896
21	This study	This study	This study	This study	DM2-SR_PBMC_1117	Seq_017	Homo sapiens	Female	Peripheral blood mononuclear cell (PBMC)	72 years of age	Collected extramurally and shipped to the laboratory - stored at ambient temperature >24 hours	rRNA depleted total RNA	Paired-end	152	54952333	46991735	0.8551
22	This study	This study	This study	This study	DM2-SR_PBMC_1119	Seq_018	Homo sapiens	Male	Peripheral blood mononuclear cell (PBMC)	41 years of age	Collected extramurally and shipped to the laboratory - stored at ambient temperature >24 hours	rRNA depleted total RNA	Paired-end	152	40467483	36771108	0.9087
23	This study	This study	This study	This study	DM1_PBMC_1156	Seq_019	Homo sapiens	Female	Peripheral blood mononuclear cell (PBMC)	N/A	Collected extramurally and shipped to the laboratory - stored at ambient temperature >24 hours	rRNA depleted total RNA	Paired-end	152	55785995	51147675	0.9169
24	This study	This study	This study	This study	DM1_PBMC_1142	Seq_020	Homo sapiens	Female	Peripheral blood mononuclear cell (PBMC)	31 years of age	Collected extramurally and shipped to the laboratory - stored at ambient temperature >24 hours	rRNA depleted total RNA	Paired-end	152	53009249	47840802	0.9025
25	This study	This study	This study	This study	DM1_PBMC_1127+1128	Seq_022	Homo sapiens	Male+Male	Peripheral blood mononuclear cell (PBMC)	19 and 39 years of age	Collected extramurally and shipped to the laboratory - stored at ambient temperature >24 hours	rRNA depleted total RNA	Paired-end	152	110908464	97578354	0.8798
26	10.1073/pnas.1716617115	GSE101824	GSM2989224	SRR6692878	C9-ALS/FTD_PBMC_2801 (C9-ALS/FTD_PBL_2801)	Seq_003	Homo sapiens	Female	Peripheral blood mononuclear cell (PBMC)	33 years of age	Stored at room temperature >4 hours	rRNA depleted total RNA	Paired-end	152	37584802	33557496	0.8928
27	10.1073/pnas.1716617115	GSE101824	GSM2989225	SRR6692879	C9-ALS/FTD_PBMC_1701 (C9-ALS/FTD_PBL_1701)	Seq_004	Homo sapiens	Male	Peripheral blood mononuclear cell (PBMC)	55 years of age	Stored at room temperature >4 hours	rRNA depleted total RNA	Paired-end	152	32813716	30204309	0.9205
28	10.1073/pnas.1716617115	GSE101824	GSM2989226	SRR6692880	C9-ALS/FTD_PBMC_4901 (C9-ALS/FTD_PBL_4901)	Seq_013	Homo sapiens	Male	Peripheral blood mononuclear cell (PBMC)	39 years of age	Stored at room temperature >4 hours	rRNA depleted total RNA	Paired-end	152	74840884	61986533	0.8282
29	10.1073/pnas.1716617115	GSE101824	GSM2989228	SRR6692882	sALS_PBMC_2701 (sALS_PBL_2701)	Seq_006	Homo sapiens	Female	Peripheral blood mononuclear cell (PBMC)	57 years of age	Stored at room temperature >4 hours	rRNA depleted total RNA	Paired-end	152	42097390	36317783	0.8627
30	This study	This study	This study	This study	sALS_PBMC_2001	Seq_023	Homo sapiens	Female	Peripheral blood mononuclear cell (PBMC)	77 years of age	Stored at room temperature >4 hours	rRNA depleted total RNA	Paired-end	152	56624759	40337395	0.7124
31	This study	This study	This study	This study	sALS_PBMC_3601	Seq_024	Homo sapiens	Female	Peripheral blood mononuclear cell (PBMC)	60 years of age	Stored at room temperature >4 hours	rRNA depleted total RNA	Paired-end	152	56153813	48223241	0.8588
32	This study	This study	This study	This study	DM2_WB_1200	Seq_025	Homo sapiens	Male	Whole blood	53 years of age	Collected to Zymo DNA/RNA Shield Blood Collection Tube	rRNA and globin depleted total RNA	Paired-end	152	57067215	47945831	0.8402
33	This study	This study	This study	This study	DM2_WB_1201	Seq_026	Homo sapiens	Female	Whole blood	42 years of age	Collected to Zymo DNA/RNA Shield Blood Collection Tube	rRNA and globin depleted total RNA	Paired-end	152	64672758	56111979	0.8676
34	This study	This study	This study	This study	Ctrl_WB_1204	Seq_027	Homo sapiens	Female	Whole blood	60 years of age	Collected to Zymo DNA/RNA Shield Blood Collection Tube	rRNA and globin depleted total RNA	Paired-end	152	58508505	50416407	0.8617
35	This study	This study	This study	This study	Ctrl_WB_1205	Seq_028	Homo sapiens	Female	Whole blood	35 years of age	Collected to Zymo DNA/RNA Shield Blood Collection Tube	rRNA and globin depleted total RNA	Paired-end	152	65009476	58078024	0.8934
36	This study	This study	This study	This study	DM1_WB_1206	Seq_029	Homo sapiens	Female	Whole blood	29 years of age	Collected to Zymo DNA/RNA Shield Blood Collection Tube	rRNA and globin depleted total RNA	Paired-end	152	61631634	49680789	0.8061
37	This study	This study	This study	This study	DM1_WB_1207	Seq_030	Homo sapiens	Female	Whole blood	31 years of age	Collected to Zymo DNA/RNA Shield Blood Collection Tube	rRNA and globin depleted total RNA	Paired-end	152	62327994	53710821	0.8617
38	This study	This study	This study	This study	DM1_WB_1208	Seq_031	Homo sapiens	Female	Whole blood	58 years of age	Collected to Zymo DNA/RNA Shield Blood Collection Tube	rRNA and globin depleted total RNA	Paired-end	152	63990654	55518581	0.8676
39	This study	This study	This study	This study	Ctrl_WB_1215	Seq_032	Homo sapiens	Female	Whole blood	58 years of age	Collected to Zymo DNA/RNA Shield Blood Collection Tube	rRNA and globin depleted total RNA	Paired-end	152	71905281	62527569	0.8696
40	This study	This study	This study	This study	DM2_WB_1220	Seq_033	Homo sapiens	Female	Whole blood	46 years of age	Collected to Zymo DNA/RNA Shield Blood Collection Tube	rRNA and globin depleted total RNA	Paired-end	152	70161679	60324210	0.8598
41	This study	This study	This study	This study	DM2_WB_1218	Seq_034	Homo sapiens	Male	Whole blood	44 years of age	Collected to Zymo DNA/RNA Shield Blood Collection Tube	rRNA and globin depleted total RNA	Paired-end	152	63327776	57786185	0.9125
42	This study	This study	This study	This study	Ctrl_WB_1186	Seq_035	Homo sapiens	Male	Whole blood	23 years of age	Collected to Zymo DNA/RNA Shield Blood Collection Tube	rRNA and globin depleted total RNA	Paired-end	152	47541919	38944339	0.8192
43	This study	This study	This study	This study	DM2_WB_1194	Seq_036	Homo sapiens	Female	Whole blood	57 years of age	Collected to Zymo DNA/RNA Shield Blood Collection Tube	rRNA and globin depleted total RNA	Paired-end	152	37081001	28859207	0.7783
44	This study	This study	This study	This study	DM1_WB_1195	Seq_037	Homo sapiens	Female	Whole blood	46 yeras of age	Collected to Zymo DNA/RNA Shield Blood Collection Tube	rRNA and globin depleted total RNA	Paired-end	152	44749760	35924312	0.8028
45	This study	This study	This study	This study	DM1_WB_1198	Seq_038	Homo sapiens	Male	Whole blood	33 years of age	Collected to Zymo DNA/RNA Shield Blood Collection Tube	rRNA and globin depleted total RNA	Paired-end	152	55492719	47243569	0.8513
46	This study	This study	This study	This study	DM1_WB_1196	Seq_039	Homo sapiens	Male	Whole blood	35 years of age	Collected to Zymo DNA/RNA Shield Blood Collection Tube	rRNA and globin depleted total RNA	Paired-end	152	79333916	66646103	0.8401
47	This study	This study	This study	This study	Ctrl_WB_1212	Seq_040	Homo sapiens	Female	Whole blood	48 years of age	Collected to Zymo DNA/RNA Shield Blood Collection Tube	rRNA and globin depleted total RNA	Paired-end	152	58083784	51804911	0.8919
48	This study	This study	This study	This study	Ctrl_WB_1217	Seq_041	Homo sapiens	Female	Whole blood	58 years of age	Collected to Zymo DNA/RNA Shield Blood Collection Tube	rRNA and globin depleted total RNA	Paired-end	152	54780696	47033697	0.8586
49	This study	This study	This study	This study	DM2_WB_1228	Seq_042	Homo sapiens	Female	Whole blood	37 years of age	Collected to Zymo DNA/RNA Shield Blood Collection Tube	rRNA and globin depleted total RNA	Paired-end	152	56689267	47304275	0.8344
50	10.1371/journal.pone.0207407	GSE122309	GSM3463811	SRR8175139	28175_94y		Homo sapiens	Female	Peripheral blood mononuclear cell (PBMC)	94 years of age	Age group: healthy nonagenarian	rRNA and globin depleted total RNA	Paired-end	198	26015409	18955856	0.7286
51	10.1371/journal.pone.0207407	GSE122309	GSM3463812	SRR8175140	28303_94y		Homo sapiens	Female	Peripheral blood mononuclear cell (PBMC)	94 years of age	Age group: healthy nonagenarian	rRNA and globin depleted total RNA	Paired-end	198	27221556	17293070	0.6353
52	10.1371/journal.pone.0207407	GSE122309	GSM3463813	SRR8175141	28438_94y		Homo sapiens	Female	Peripheral blood mononuclear cell (PBMC)	94 years of age	Age group: healthy nonagenarian	rRNA and globin depleted total RNA	Paired-end	198	26514209	19879606	0.7498
53	10.1371/journal.pone.0207407	GSE122309	GSM3463814	SRR8175142	28501_94y		Homo sapiens	Female	Peripheral blood mononuclear cell (PBMC)	94 years of age	Age group: healthy nonagenarian	rRNA and globin depleted total RNA	Paired-end	198	28367217	20509708	0.723
54	10.1371/journal.pone.0207407	GSE122309	GSM3463815	SRR8175143	28591_94y		Homo sapiens	Female	Peripheral blood mononuclear cell (PBMC)	94 years of age	Age group: healthy nonagenarian	rRNA and globin depleted total RNA	Paired-end	198	22233971	16585433	0.746
55	10.1371/journal.pone.0207407	GSE122309	GSM3463816	SRR8175144	28647_94y		Homo sapiens	Female	Peripheral blood mononuclear cell (PBMC)	94 years of age	Age group: healthy nonagenarian	rRNA and globin depleted total RNA	Paired-end	198	22705247	16864953	0.7428
56	10.1371/journal.pone.0207407	GSE122309	GSM3463817	SRR8175145	28706_94y		Homo sapiens	Female	Peripheral blood mononuclear cell (PBMC)	94 years of age	Age group: healthy nonagenarian	rRNA and globin depleted total RNA	Paired-end	198	29038218	20842339	0.7178
57	10.1371/journal.pone.0207407	GSE122309	GSM3463818	SRR8175146	42003_26-32y		Homo sapiens	Female	Peripheral blood mononuclear cell (PBMC)	26-32 years of age	Age group: young control	rRNA and globin depleted total RNA	Paired-end	198	23942505	17814093	0.744
58	10.1371/journal.pone.0207407	GSE122309	GSM3463819	SRR8175147	42004_26-32y		Homo sapiens	Female	Peripheral blood mononuclear cell (PBMC)	26-32 years of age	Age group: young control	rRNA and globin depleted total RNA	Paired-end	198	26306841	18063044	0.6866
59	10.1371/journal.pone.0207407	GSE122309	GSM3463820	SRR8175148	42016_26-32y		Homo sapiens	Female	Peripheral blood mononuclear cell (PBMC)	26-32 years of age	Age group: young control	rRNA and globin depleted total RNA	Paired-end	198	30527103	24244774	0.7942
60	10.1371/journal.pone.0207407	GSE122309	GSM3463821	SRR8175149	42028_26-32y		Homo sapiens	Female	Peripheral blood mononuclear cell (PBMC)	26-32 years of age	Age group: young control	rRNA and globin depleted total RNA	Paired-end	198	25141560	18358787	0.7302
61	10.1371/journal.pone.0207407	GSE122309	GSM3463822	SRR8175150	42109_26-32y		Homo sapiens	Female	Peripheral blood mononuclear cell (PBMC)	26-32 years of age	Age group: young control	rRNA and globin depleted total RNA	Paired-end	198	31747517	19391651	0.6108
62	10.1371/journal.pone.0207407	GSE122309	GSM3463823	SRR8175151	42113_26-32y		Homo sapiens	Female	Peripheral blood mononuclear cell (PBMC)	26-32 years of age	Age group: young control	rRNA and globin depleted total RNA	Paired-end	198	34887902	23511803	0.6739
63	10.1371/journal.pone.0207407	GSE122309	GSM3463824	SRR8175152	42126_26-32y		Homo sapiens	Female	Peripheral blood mononuclear cell (PBMC)	26-32 years of age	Age group: young control	rRNA and globin depleted total RNA	Paired-end	198	25331800	15208998	0.6004

## Sheet: Fig.1a; S1b; P0
Gene ID	ENSMUSG00000027763	ENSMUSG00000022139	ENSMUSG00000036109	ENSMUSG00000030409	ENSMUSG00000030057
Gene symbol	Mbnl1	Mbnl2	Mbnl3	Dmpk	Cnbp
Base mean	14701.3	1019.69	1849.77	65.4914	1505.61
Log2 fold change	-2.51511	-2.39451	-2.60013	5.1503	-0.310282
Standard error value (lfcSE)	0.278146	0.569201	0.268436	0.769485	0.284276
Stat	-9.0424	-4.2068	-9.68623	6.69318	-1.09148
P value	1.53271e-19	2.59011e-05	3.45027e-22	2.18379e-11	0.275061
P adjusted	2.31196e-18	9.15231e-05	6.24713e-21	1.63318e-10	0.378071
E12_5_wholeThy_venus_1	4662.16	471.581	557.292	208.465	1782.08
E12_5_wholeThy_venus_2	5914.31	272.42	745.198	282.246	1285.51
E12_5_wholeThy_venus_3	4187.6	425.366	398.08	223.582	1180.05
E13_5_wholeThy_1	9990.51	592.87	668.527	63.7299	1235.6
E13_5_wholeThy_2	11126.6	412.474	1049.69	82.0643	1369.97
E13_5_wholeThy_3	7851.38	349.111	901.429	59.6343	1486.31
E14_5_wholeThy_1	9192.22	587.449	1354.83	58.0486	1427.61
E14_5_wholeThy_2	13052.3	400.721	1170.91	52.5505	1714.35
E15_5_wholeThy_1	15709.9	556.38	1720.88	47.1441	1060.29
E15_5_wholeThy_2	16486.2	840.549	1841.6	30.2439	1306.38
E16_5_wholeThy_1	11097.6	1433.55	2890.08	0	2794.78
E16_5_wholeThy_2	10650.1	2210.48	2835.27	0	1346.73
E16_5_wholeThy_3	20117.4	322.54	1729.82	16.4306	1432.22
E17_5_wholeThy_1	23228.6	2241.57	2479.28	38.2667	1166.86
E17_5_wholeThy_2	20569.3	774.801	2280.24	32.8889	1647.48
E18_5_wholeThy_1	16291.9	1424.81	2836.56	11.486	1479.25
E18_5_wholeThy_2	22931.3	1959.55	2799.6	24.293	1379.55
P0_wholeThy_1	25727.5	1802.79	3396.95	1.10065	1653.54
P0_wholeThy_2	30538.1	2295.09	3489.39	12.163	1858.04

## Sheet: Fig.S1a; P0
	Gene ID	Gene symbol	Base mean	Log2 fold change	Standard error value (lfcSE)	Stat	P value	P adjusted	E12_5_wholeThy_venus_1	E12_5_wholeThy_venus_2	E12_5_wholeThy_venus_3	E13_5_wholeThy_1	E13_5_wholeThy_2	E13_5_wholeThy_3	E14_5_wholeThy_1	E14_5_wholeThy_2	E15_5_wholeThy_1	E15_5_wholeThy_2	E16_5_wholeThy_1	E16_5_wholeThy_2	E16_5_wholeThy_3	E17_5_wholeThy_1	E17_5_wholeThy_2	E18_5_wholeThy_1	E18_5_wholeThy_2	P0_wholeThy_1	P0_wholeThy_2
1	ENSMUSG00000026238	Ptma	292067	-0.584187	0.147097	-3.97143	7.14412e-05	0.000234666	222167	238562	190273	257371	235100	233428	286898	280264	295456	294518	240872	226112	321653	429369	442531	358069	345980	305755	344898
2	ENSMUSG00000064358	mt-Co3	255412	-0.192102	0.146581	-1.31056	0.190008	0.281065	226450	242054	245167	242255	251569	311426	204748	240002	230647	210017	320634	302750	241196	243891	248459	280564	267452	289917	253628
3	ENSMUSG00000037742	Eef1a1	262033	0.26542	0.209613	1.26624	0.205429	0.299364	328254	302587	214235	264879	271379	225661	282162	319062	185109	208040	246928	245055	379679	308706	304187	198033	225966	234856	233856
4	ENSMUSG00000029580	Actb	180462	-0.868264	0.187176	-4.63877	3.50494e-06	1.39856e-05	127418	131735	108722	155371	153568	143600	174957	171089	189890	153460	261626	235149	156220	170231	187396	242423	218223	238145	209552
5	ENSMUSG00000071866	Ppia	259061	0.231149	0.0615501	3.75546	0.000173022	0.000530522	237374	236975	239715	264095	251755	276506	278538	276755	212366	203392	303809	285847	309724	341051	348321	220656	229720	207749	197821
6	ENSMUSG00000076498	Trbc2	98460.7	-3.34641	0.150018	-22.3067	3.17897e-110	1.91384e-107	18498.8	17136	20941.2	36476.1	41029.7	52205.1	59113.3	55906.5	61756.6	58960.2	118213	104060	95013.2	151279	149309	217210	230036	197960	185649
7	ENSMUSG00000067274	Rplp0	175219	-0.178971	0.119316	-1.49998	0.13362	0.210121	173020	145711	140562	172124	154264	164068	181131	184568	139787	139436	218173	185344	235420	221926	220739	151930	154314	182762	163878
8	ENSMUSG00000066315	Gm12918	150267	-0.544079	0.282776	-1.92406	0.0543466	0.09706	80872.9	114330	119083	172489	166083	138018	167003	162090	181106	183467	83012.8	96392.9	195373	189526	199020	152407	149295	146499	159005
9	ENSMUSG00000024608	Rps14	163349	-0.115898	0.183936	-0.630097	0.528631	0.633023	118370	152382	149690	148895	141795	164793	127772	144940	131200	168338	158237	190757	240497	212512	216974	155273	177470	140634	163105
10	ENSMUSG00000016559	H3f3b	96531.4	-0.870916	0.195327	-4.45876	8.24335e-06	3.13108e-05	81392.8	77288.9	90404.9	81988	76399.1	86009.6	115569	73395.9	85923.5	77314.7	99942.3	90479.8	66293.8	92035.8	97686.8	125320	112963	159929	143760
11	ENSMUSG00000028495	Rps6	152523	-0.113577	0.106759	-1.06387	0.287388	0.391745	132150	127705	131030	138391	131713	163572	169996	142729	151099	151815	178457	189760	199113	168278	163014	141515	135660	138680	143253
12	ENSMUSG00000028081	Rps3a1	154631	-0.0959229	0.109741	-0.874081	0.382074	0.49278	146601	132946	112584	158759	140161	147444	174263	173814	120302	133029	165429	167931	168451	224291	226230	130274	136085	146246	133153
13	ENSMUSG00000006333	Rps9	157985	0.115774	0.128445	0.90135	0.367402	0.477709	148640	156259	148080	144892	138435	177895	168054	156355	151115	150555	163188	171611	209326	178846	179730	135849	144184	134288	144411
14	ENSMUSG00000023944	Hsp90ab1	180815	0.52417	0.129	4.06335	4.83737e-05	0.000164013	207336	214972	163135	194951	168239	193971	220991	211251	173099	165655	179985	191609	207940	199727	200761	131969	138506	125967	145429
15	ENSMUSG00000064357	mt-Atp6	116091	-0.371336	0.185646	-2.00024	0.045474	0.0831647	87803.7	108871	101515	103502	98443.7	127778	95087.7	116593	107526	96787	149646	148386	98902.7	123670	133277	126569	124220	133963	123186
16	ENSMUSG00000064370	mt-Cytb	91449.8	-0.476621	0.173541	-2.74644	0.00602451	0.013685	88788.8	90719.7	80328.9	77669.6	76460.8	108962	64833.6	82148.3	80497.8	72452.4	111899	99075	85815.3	81842.4	90251.1	106679	98082.5	125199	115842
17	ENSMUSG00000032399	Rpl4	116526	-0.102588	0.14779	-0.694148	0.48759	0.595651	129518	102621	99150.9	111808	110705	120233	122742	119213	115501	114564	112900	106299	148643	122148	118401	112984	109420	116953	120186
18	ENSMUSG00000015749	Anp32e	57184.8	-2.6012	0.118166	-22.0132	2.15463e-107	1.06433e-104	18969.8	16748.3	17714.4	25427.5	24780.9	29657.4	43425.1	37455.9	50344	55872.3	66593.2	64996.7	56585.5	85985.7	79065.8	101384	95357	105718	110429
19	ENSMUSG00000060036	Rpl3	112373	0.0267835	0.120258	0.222717	0.823755	0.876631	117499	101067	107956	114083	111732	116317	136630	123706	113240	111293	120127	103047	137698	110550	115090	94094.7	87285.9	112357	101322
20	ENSMUSG00000057113	Npm1	124999	-0.022921	0.0850839	-0.269393	0.787627	0.849113	101755	112447	96898.7	126477	119500	114729	144795	137378	119272	118799	152641	153358	151445	143254	156471	106362	108673	99919.3	110803
21	ENSMUSG00000037894	H2afz	101060	-0.216725	0.132397	-1.63693	0.101646	0.166797	82467.8	81310.3	103496	94864.7	103434	95686.6	111737	89674.8	99100.3	88555.7	107467	93818.3	97831.6	116228	123938	111811	111665	107227	99834.4
22	ENSMUSG00000054717	Hmgb2	85743.8	-1.47148	0.218868	-6.72313	1.77859e-11	1.34371e-10	36992.1	24378.4	47616.1	49061.8	51794.5	50981.9	71320.7	52030.7	72621	76629.8	129416	127986	104638	140606	146318	123464	121799	101549	99927.1
23	ENSMUSG00000101249	Gm29216	96030.4	-0.0854871	0.131602	-0.649586	0.515959	0.621442	81256.2	95653.7	103122	85531	78273.2	93610.3	107052	117826	111704	103222	64231.9	79300.1	75872.3	93186.2	104978	117385	114292	101674	96408.5
24	ENSMUSG00000066551	Hmgb1	75122.7	-1.1384	0.217808	-5.2266	1.72657e-07	8.33339e-07	41414.1	52519.7	40593.9	64336.3	54101.2	62424.2	53607.3	57890.5	72638.8	79520.9	48555.2	49335.8	75785.9	120848	115895	118941	121494	76549.1	120880
25	ENSMUSG00000019505	Ubb	64847.9	-0.485121	0.174694	-2.77697	0.00548683	0.0125673	55267.5	76348.1	79202	51548.2	66935.1	67663.6	57618.4	57173.3	90494.1	74427	43336	36860.4	44865.2	46106.9	51678.3	69375.1	66489.8	102938	93782.6
26	ENSMUSG00000017404	Rpl19	113596	0.15191	0.127813	1.18853	0.234623	0.332917	108783	112670	104637	113916	114464	122655	108775	117066	90067.9	91883.5	108542	118073	153347	151408	149814	93737	102826	97707.4	97960.6
27	ENSMUSG00000022283	Pabpc1	115740	-0.00988222	0.141977	-0.0696046	0.944508	0.965354	101616	97049.8	90335	124420	139414	108933	91978	103443	108197	124507	122816	123458	158601	163710	160261	90807.7	95517.1	92497.5	101494
28	ENSMUSG00000076490	Trbc1	47049	-4.13296	0.198862	-20.7831	6.15521e-96	2.3251e-93	6180.91	3833.61	6478.29	17128.9	18150.7	22819.8	31928.9	29688.3	31945.4	29699.7	41065.9	38367	47723.1	80456.5	82804.1	104701	108088	99669.7	93201.8
29	ENSMUSG00000020719	Ddx5	61023.7	-1.12534	0.107489	-10.4694	1.19459e-25	2.72676e-24	44608.6	43076.1	44071.2	48651.9	49949.2	44903.4	52992.1	44164.2	45922.8	50721.2	65541.9	56806.6	61732.9	63078.3	65077.9	97451.3	89079.1	101854	89767
30	ENSMUSG00000029614	Rpl6	97851.4	-0.378684	0.210378	-1.80002	0.0718571	0.124021	68010.2	80664.5	71277.3	109870	115964	77114.9	131294	130741	95469.7	96610.4	76550.7	74555.3	119033	120068	136746	83591.9	80964.1	102586	88062.7
31	ENSMUSG00000012405	Rpl15	94266.1	-0.0734997	0.119336	-0.615906	0.537957	0.641162	84706.4	95477.1	87624.3	93204.4	96274.8	106909	87926.3	89092.4	82373.9	79591.7	97420	94211.4	124394	105750	107513	83744	86973.7	94419.8	93451.2
32	ENSMUSG00000026234	Ncl	109826	-0.0311427	0.138404	-0.225012	0.82197	0.875311	85232.7	86183.2	88769.1	101968	93179.6	93044.8	94733.3	106349	116637	121265	149222	169886	133967	132603	132699	95158	108553	75209.5	102028
33	ENSMUSG00000058546	Rpl23a	118920	0.392923	0.201745	1.94762	0.05146	0.0926173	106512	126006	115847	130783	125444	145710	92227.2	108514	81566.3	100853	109769	133530	182918	160895	161597	89973.3	110456	77525.4	99346.6
34	ENSMUSG00000040952	Rps19	140297	0.9101	0.188926	4.81722	1.45571e-06	6.15685e-06	148450	158125	178938	142271	141164	211461	114467	110662	110570	134054	183091	222109	190608	128766	130850	87262.2	100552	75378.2	96862.9
35	ENSMUSG00000008682	Rpl10	115865	0.526324	0.0923279	5.7006	1.19389e-08	6.63981e-08	118501	125058	120445	123621	125242	145468	129993	124970	107802	108416	134881	139133	146183	109814	113761	73972.4	85681.2	85469.4	83022.3
36	ENSMUSG00000069014	Gm5641	62032.5	-0.939483	0.127304	-7.37984	1.58477e-13	1.45383e-12	43158.4	51299.5	36855.7	44306.7	45310.4	46761.2	55321.8	57115.4	55669.5	61485.9	48906.1	54213.4	56600.2	77156.9	77437.7	99329.6	99791.5	79404.2	88493.9
37	ENSMUSG00000007892	Rplp1	133807	0.696092	0.342241	2.03392	0.0419592	0.077398	113881	166705	125473	209452	193454	142807	94716.5	162445	66337.4	93454.5	86744.4	117103	208222	204641	207524	74657.4	107620	70326.2	96764.4
38	ENSMUSG00000020460	Rps27a	124410	0.6758	0.181291	3.72771	0.000193224	0.000586492	116355	143960	135647	147414	149697	141904	106100	119221	82434.3	107712	126017	154823	185921	150345	154004	76938.4	100056	75915.9	89327.1
39	ENSMUSG00000012848	Rps5	94556.6	0.105919	0.083391	1.27014	0.204033	0.297675	88179.5	92151.8	85817.2	88517.6	90766.6	102338	108668	98164.5	98071.5	92359.4	109163	105775	113698	100014	100045	79056.4	78913.5	84690.5	80185.4
40	ENSMUSG00000031320	Rps4x	101328	0.130288	0.0832382	1.56524	0.117527	0.188712	93638.5	94183.8	82043.7	103752	102751	95592.6	118524	121803	88144.4	86602.2	115292	114369	120001	131648	141409	72484.7	78603.2	84830.2	79551.2
41	ENSMUSG00000044533	Rps2	96853.4	0.577118	0.152231	3.79106	0.000150004	0.00046535	133503	124958	107420	101462	80337.2	120000	128924	118905	80480.6	74306.8	100440	100359	100664	105983	105126	44455.6	49388.6	77009	86491.9
42	ENSMUSG00000059291	Rpl11	117469	0.754545	0.142839	5.28249	1.27441e-07	6.24243e-07	134598	138621	137520	129269	109527	153077	100642	109650	63761.7	75300.5	140621	157005	154818	145360	134424	85471	99934.6	75719.7	86585.1
43	ENSMUSG00000064354	mt-Co2	75350	-0.107905	0.143937	-0.749666	0.453456	0.563238	67080.2	79319.5	76242.1	67530.3	65243.8	82650.1	71140	94006.8	66023.9	67256.7	64629.1	73241.5	60722.5	80757.1	82610.7	88596.1	84645.5	80648.8	79306.3
44	ENSMUSG00000086583	Gm15500	103148	0.294783	0.131782	2.2369	0.0252926	0.049418	101517	101879	88470.7	110665	105379	91620.1	97833.2	113481	85316.3	99861.3	112832	116566	136015	135410	133390	79880.4	91082.1	76882.2	81737.9
45	ENSMUSG00000060743	H3f3a	66096.1	-0.309325	0.159702	-1.93689	0.0527588	0.0946191	58268.3	68715.9	61396.1	63107.3	66436.3	53261.9	61490.4	60472.9	45316.8	50363.4	50993.1	52418.7	70964.7	88216.7	93189.2	70370.2	85224.1	81252.8	74366.6
46	ENSMUSG00000003970	Rpl8	78164.4	0.0886424	0.1388	0.638635	0.52306	0.628141	80006.4	84001.4	77167.3	83137.7	87299.4	81839.9	77147.3	78447.8	64744	63697.5	74171.6	74126.4	104031	83770	84345.7	62642.9	73344.6	76884.1	74319
47	ENSMUSG00000049775	Tmsb4x	106911	0.572915	0.114217	5.01602	5.27538e-07	2.38457e-06	107427	100036	129823	130422	125786	138400	134662	131059	100761	96671.6	96456.7	109885	114156	84014.6	86230.4	94917.5	99451.8	74951.9	76206.6
48	ENSMUSG00000025794	Rpl14	80504.1	-0.160545	0.263322	-0.609693	0.542065	0.645076	61269.7	73956.6	61295.1	101896	97977.8	76403.3	67361.8	80511.9	75528.7	86765.6	53558.6	68621.4	116247	110711	105631	67042.5	78364.9	62826.7	83608.9
49	ENSMUSG00000093674	Rpl41	118621	1.14542	0.251321	4.55759	5.17435e-06	2.02158e-05	144159	166449	169988	147619	135938	170806	91881.7	119054	74239.9	104827	91745	110744	165771	128383	124402	73437.2	89521	58103.8	86733.2
50	ENSMUSG00000015656	Hspa8	100256	0.517399	0.148547	3.48307	0.000495704	0.00140066	96543	109571	103611	119640	107172	136963	135894	106695	112247	106762	116735	107428	95654.1	71942.5	81675.1	81791.9	70275.6	76679.1	67578.2
51	ENSMUSG00000062328	Rpl17	83483.7	-0.075194	0.218313	-0.344433	0.730521	0.805626	64178.3	77000.2	63873.9	95189.6	90648.8	84761	77355.5	86679.3	62929.7	75887.4	66717.6	74751.3	123435	119335	130145	69771.7	79515.6	66717.6	77297.9
52	ENSMUSG00000047675	Rps8	116787	0.782292	0.234049	3.34243	0.00083049	0.002249	126386	135861	107761	134013	122600	139969	105418	120230	86343.7	99080.8	94551.2	116009	186372	163351	168652	74654.2	94275.1	63912.5	79512.5
53	ENSMUSG00000008668	Rps18	67444.1	-0.28129	0.375604	-0.748899	0.453918	0.563776	39311.3	73923.2	63555.1	81631.3	90790.1	78930.9	56425.9	63894	75813.4	89390.6	25126	38116.7	88609.6	68541.5	75424	63200.2	65521.6	65557.1	77675.2
54	ENSMUSG00000026395	Ptprc	26770.8	-4.23287	0.134573	-31.454	3.70289e-217	3.56681e-213	3929.89	4154.08	3063.47	7352.69	7264.67	8081.85	10179.5	9810.19	13370.5	16716.3	19391.3	19986.1	20681.7	44650.6	42710.6	71129.8	66390.4	71771	68010.9
55	ENSMUSG00000047215	Rpl9	88150.4	0.501719	0.0966811	5.18942	2.10945e-07	1.00466e-06	100135	92288.5	91627	90515.7	87807.2	107815	88836.6	84859.9	68486.2	71550.1	106849	108219	116261	97002.7	100864	63494	64501.5	68677.4	65067.2
56	ENSMUSG00000090137	Uba52	69125.6	-0.151846	0.39082	-0.388531	0.697623	0.778301	47495.8	70410	61289.6	89434.3	87828.3	64553.9	48527.9	63702.1	56310.1	72585.5	30453.7	35522.9	102967	98449.7	99977.1	70101.9	81055.5	56325	76397.3
57	ENSMUSG00000008683	Rps15a	75009.9	-0.258296	0.508852	-0.507606	0.61173	0.707254	40732.5	73355.5	51478.5	111926	124749	55370.2	51849.4	79854	41721.8	74381.2	28918.8	39722.3	127986	122436	142641	50228.1	75819.5	53074.7	78943.6
58	ENSMUSG00000064341	mt-Nd1	61388.9	0.0387364	0.17141	0.225987	0.821212	0.874648	68155.1	75497.3	59110.4	68043.3	69274.2	77974.1	50998.7	67979.5	47144.4	42735.4	65256.4	63423.6	45632.7	64764.1	68660.7	51087	49056.1	66890.7	64705.3
59	ENSMUSG00000064351	mt-Co1	33984.4	-1.60521	0.214395	-7.48717	7.03763e-14	6.70193e-13	18931.9	27423.1	17717.8	23032.9	20721.6	20930	28879.5	34902.1	25734	22578	29532.4	22714.5	18766.1	39056	41651.4	67991.4	55177.9	69920.6	60042.2
60	ENSMUSG00000062647	Rpl7a	77223.5	0.387459	0.150989	2.56614	0.0102838	0.0221188	93243.5	88402.1	70416.5	79539.3	82332	83441	78896.9	81315.5	62870.4	62653.4	78194.3	75081	104589	88514.5	92690	54877.2	61725.5	65535.4	62930.3
61	ENSMUSG00000074129	Rpl13a	75845.5	0.105435	0.13494	0.781349	0.434597	0.545228	70079.8	73195.7	63077.9	79531.5	77704.8	72842.7	77934.9	75449.4	62846	63995.4	84339.6	86968.2	114590	90632.6	88408.1	60830	70764	60862.8	67011.5
62	ENSMUSG00000064363	mt-Nd4	49715.7	-0.507432	0.168967	-3.00314	0.00267209	0.00655101	41119.3	50825.5	42915.2	40766.8	40677.5	50604.4	37139.1	51918.9	44447.9	41618.6	51807.4	49856.8	39726.7	55195.6	57561.1	62592.9	58020.1	64710.4	63094.9
63	ENSMUSG00000030744	Rps3	74692.7	0.0931078	0.165854	0.561383	0.574537	0.673671	60588.8	75894.7	65714.4	84031.1	77838.6	73071	72445.9	79809.7	76953.6	74961.5	69277	69507.3	102052	94237.3	92733.6	61424.9	62245.6	67392.8	58982.6
64	ENSMUSG00000043716	Rpl7	83912.1	0.596408	0.125916	4.73656	2.17381e-06	8.94456e-06	109618	93631.7	82708.2	89779.3	85395.3	93564	84679.7	87501.1	57835	57758.5	96498.5	92034.5	112529	99189.6	94737.7	62070.6	68708.7	65518.8	60571.7
65	ENSMUSG00000001175	Calm1	59596.9	-0.431996	0.121124	-3.56656	0.000361695	0.00104704	41143.6	48800.6	50220.6	56438.9	55757.5	57169.3	59020	49555.5	76218.9	66679.6	52653.8	53844.2	55154.1	66907.9	69797.9	75140.8	71779.2	56956.6	69102.6
66	ENSMUSG00000016319	Slc25a5	62602.8	-0.519756	0.157944	-3.29076	0.000999162	0.00265905	46160.8	37577.7	48030.5	51517.7	51514.2	63008.6	63301	51120.1	63919.2	59895.3	101135	82644.6	76125.5	69158.8	72420.2	65795.4	60184.7	64124.8	61819.1
67	ENSMUSG00000060126	Tpt1	86600.2	0.777598	0.307911	2.5254	0.0115568	0.0245605	115276	135791	66827.2	89413.6	90712	72058.6	72542	104306	47086.4	52808.4	58486.8	63761.8	114162	151166	148212	59021.4	80143.6	61655.1	61972.2
68	ENSMUSG00000021270	Hsp90aa1	79689.8	0.151852	0.137486	1.1045	0.269378	0.372091	70792.3	65292.9	67218.6	89620.1	73696.7	77766.9	125570	91857.8	88482.1	77447.8	84530.1	90096.8	94341.6	82869	89827.6	63169.6	59532.8	58727.1	63266.9
69	ENSMUSG00000052146	Rps10	85408.6	0.617978	0.27239	2.26873	0.0232849	0.0458956	85372.2	109813	79527.2	100703	92851.2	84250.6	63928.8	94058.6	50066	62505.5	66726.9	80565.2	134693	134896	129552	55882.7	78039.1	55682	63649.9
70	ENSMUSG00000037563	Rps16	78326.7	0.410234	0.20642	1.98737	0.046881	0.08547	74451.6	89695.7	73111.9	88235.3	77026.2	87630.7	66551.1	83050.1	47241.7	55965.8	73676.5	83648.3	126731	107496	100177	62821.4	71671.1	55728.5	63296.7
71	ENSMUSG00000024661	Fth1	72393.6	0.416744	0.124032	3.35999	0.000779459	0.00212545	78809.9	69097.3	84988.8	73588	72733.5	87914.1	88584.1	75349.9	77442.2	74957.5	80976.5	77100.6	89825.8	59511.4	60906.5	52646.7	54737.5	59901.4	56407.6
72	ENSMUSG00000022285	Ywhaz	31050.8	-1.62773	0.472539	-3.44465	0.000571808	0.00159859	13634.1	29990.4	12089.6	30630.5	33625.2	13213.2	25760.5	24847.2	19849.4	32246.9	14109.6	8724.8	29564.1	36830.2	37037.3	51355.8	61678.9	53419	61358.9
73	ENSMUSG00000078193	Gm2000	90667.9	0.772798	0.243414	3.17483	0.00149922	0.00387321	85098.6	92873.3	115587	113490	107877	123653	67072.2	78457.7	78247.9	102696	78492.8	92512.5	144382	95079.4	91752.9	65012.9	75862.6	47121.4	67419.7
74	ENSMUSG00000001525	Tubb5	51876.1	-0.09866	0.114585	-0.861024	0.389225	0.500395	60029.6	51200.5	48839.4	45003.4	50619.2	47946.2	47396.3	51126.9	43061.3	37659.6	56687.4	49085.7	48219.1	62307	64831	53600.6	53763.8	58453.5	55815.3
75	ENSMUSG00000020914	Top2a	41067.7	-1.70515	0.158645	-10.7482	6.03985e-27	1.49752e-25	19891.8	17208	15177.6	18270.4	20276.3	23947.3	36823.9	36850	36596.8	34490.8	40277.1	38904	29447.6	80943.5	80965.9	69664.1	66908.9	54571.2	59071.8
76	ENSMUSG00000034349	Smc4	37238.8	-2.14677	0.212544	-10.1004	5.50427e-24	1.12093e-22	14879.5	10590.8	12965.5	15951.4	15539.7	22669.6	31155.7	24234.8	38871.2	35854.8	43658.6	46629.5	31345.2	59499.5	62890.5	66675.7	60655.7	54555	58914.2
77	ENSMUSG00000025982	Sf3b1	27926.3	-2.06877	0.191868	-10.7822	4.17634e-27	1.04762e-25	11939.6	16723.6	11732.3	22496.5	17390.9	16211.3	18735.1	16792.6	20680.1	26843.8	21024.1	24260.3	19319.6	34654.7	36773	53641.3	48397.4	57639.6	55343.6
78	ENSMUSG00000027620	Rbm39	36923.1	-0.997394	0.154041	-6.47486	9.49e-11	6.65059e-10	25768.9	30620.2	28054.7	31751.3	29221.2	29826.6	27196	24964.7	30544.5	36633.6	26509	32425.3	40090.4	46525	45966.1	50943.5	52110.2	53665.7	58722.3
79	ENSMUSG00000003429	Rps11	65262.2	0.166971	0.169302	0.986235	0.324018	0.431479	55932.5	71529.8	60739.4	70428.1	72132.5	69372	54489.8	65119.5	52184.8	58577.7	59849.8	67429.1	89678.7	79249.8	82550.6	55982.1	62980.5	51887.1	59868
80	ENSMUSG00000062825	Actg1	68291	1.0325	0.174645	5.91197	3.38044e-09	1.99461e-08	121998	123139	93765.4	80028	88494	78979.4	79620.4	78232.4	60110.3	53590.3	41066.6	40375.2	60853.5	43736.6	44948.3	48140.2	49999.7	55815.4	54636.9
81	ENSMUSG00000060938	Rpl26	80188.7	0.655941	0.263958	2.48502	0.0129543	0.0272124	79670.9	98782.7	81881.8	107216	102437	93384.4	58953.3	76711.8	47911.2	62714.9	58440.5	79522.7	122398	110250	108356	54209.3	70595.2	46051.7	64097.4
82	ENSMUSG00000046364	Rpl27a	91276.8	0.91841	0.267081	3.43869	0.000584531	0.00163179	98766.6	121367	88315.3	121704	106830	105556	76795.2	112181	53054.5	64934.5	70486.3	91828.1	148594	122412	115038	56458.9	71139.1	50282.9	58515.5
83	ENSMUSG00000000782	Tcf7	26947.7	-4.97938	0.216226	-23.0286	2.41277e-117	1.72156e-114	2034.15	1082.5	1919.64	4407.48	3971.66	5225.37	9832.62	10049.1	11207.2	13122	26177.7	23177.7	26988.8	57153.5	53818	79730.5	76246	54822.6	51040.9
84	ENSMUSG00000064367	mt-Nd5	36490.2	-1.22761	0.204851	-5.99269	2.06395e-09	1.24256e-08	20557.1	27846.8	18270.6	29323.7	26527.9	22878.8	29920.1	45179.2	31497.9	30955	32998.9	28969.8	28953	57010.6	62681.5	52850.1	42796	54844.8	49251.7
85	ENSMUSG00000025508	Rplp2	88736.7	0.960716	0.355519	2.70229	0.00688637	0.0154119	93380.1	114035	95967.9	128585	117211	96779.4	55360.3	94640.1	42854.3	64392.4	59006.1	81431.6	155509	129206	126026	52329.4	75363.6	39874.3	64044.2
86	ENSMUSG00000032035	Ets1	15806	-5.32466	0.430628	-12.3649	4.048e-35	1.59805e-33	1944.34	1536.42	410.329	1932.69	1560.16	2229.32	2953.42	2734.18	4389.7	6722.57	7876.54	7218.68	11974.7	24116.6	18414	54029.4	46379.2	48406.2	55486.1
87	ENSMUSG00000003038	Hmgn2	42493.7	-0.428481	0.215784	-1.98569	0.0470679	0.0857621	32281.2	47077.6	34905.6	38004.7	42053.9	33212.3	53557.2	48171.2	51375.8	46172.6	26426.3	22753.7	37698.6	44137.8	53679.3	50416.7	42934.8	52512.7	50008.1
88	ENSMUSG00000028832	Stmn1	40470.4	-0.529983	0.146192	-3.62526	0.000288673	0.00084737	34149.9	34599.7	36863.1	28821.4	32208.1	42598.4	37719	33903.7	45649.6	41526.1	31476.5	32533.1	32174.6	44656.1	44184.6	57873.7	56338.3	46659.6	55001.3
89	ENSMUSG00000035242	Oaz1	46503.2	-0.1533	0.135725	-1.12949	0.25869	0.360014	47288.2	41549.7	46920.3	39283.3	39999.4	52035.8	47847.3	40606.2	51015.6	44691.3	50707.5	47221	48380.8	44356.2	43067.5	49536	48402.9	52921	47731.1
90	ENSMUSG00000035530	Eif1	52243.8	-0.000991008	0.151706	-0.00653243	0.994788	1	44084.9	50318.3	56098.8	46042.8	49142.5	62886.1	56391.7	45656.4	54937.2	50833.3	51164	51847.7	58764.2	50256.3	51969.6	55749.5	56087.6	50406.4	49995.4
91	ENSMUSG00000031167	Rbm3	35925.2	-1.07191	0.146968	-7.29349	3.02024e-13	2.69874e-12	27666.2	20969.4	22693.6	24124.1	25668.1	26776.5	37170.3	34233.6	22246.7	26962.5	50461.2	43909.5	39156.4	51420	54742.1	35725.5	38685.4	52906.9	47061.3
92	ENSMUSG00000023004	Tuba1b	61221.7	0.510546	0.125869	4.05618	4.98825e-05	0.000168505	79456.9	69164.1	64533	58430.4	59664.5	73933.5	61915.9	67131.2	49979.8	45221.5	67707.1	62400.1	59386.9	70705.2	67084.5	53417.1	53328.7	50626.2	49125.4
93	ENSMUSG00000000326	Comt	105430	1.06566	0.32189	3.31063	0.000930859	0.00249555	87794.7	68368.2	151791	146181	113391	100625	75115.3	80020.5	75831.3	75037.4	257182	262592	124090	81557.2	69514.2	67108.7	68878.2	50262.9	47820.6
94	ENSMUSG00000100755	Rps23-ps	42471.9	-0.543381	1.61346	-0.336781	NA	NA	23039.4	44895.1	29430.2	43771.1	49110.2	32936.8	41306.8	55426.3	45334.1	58560.4	0	414.709	49608.3	66895.6	75996.7	44807.2	50825.1	36627	57980.9
95	ENSMUSG00000031004	Mki67	30985.7	-2.0988	0.163495	-12.8371	1.01598e-37	4.78553e-36	12854.1	11237.2	8765.14	11829.1	14210.1	13000.7	21071.2	25753.8	28399.4	27961	26140.3	25835.4	21520.8	62533.2	58206.9	65630.8	59941.9	44294.9	49542.4
96	ENSMUSG00000040204	2810417H13Rik	35725.9	-1.27998	0.106584	-12.0091	3.18477e-33	1.12784e-31	18936.5	18163.8	18406.5	22439	24634.7	24890.6	30834.7	26697.5	32254.2	27852.5	41300.2	37712.4	35567.1	62094.5	67006.7	51023.2	49120.1	42413.8	47443.8
97	ENSMUSG00000027940	Tpm3	39124.6	-0.773394	0.201465	-3.83885	0.000123613	0.000389118	23438.1	28757.2	24638.1	41744.5	42646.7	30345.7	32054.8	39627.9	41211.1	45926.5	24377.3	32146.5	39145	56984.1	57232.4	44886.8	50652	41070.6	46482.8
98	ENSMUSG00000030654	Arl6ip1	27620.9	-1.50651	0.144203	-10.4471	1.51051e-25	3.4155e-24	17166.5	15919.6	12996.2	15368.7	17790.8	18018.1	26389.6	28219.7	22352.7	20829.6	22975.1	22342.3	17401.4	41015.3	43283.6	47013.8	48421.3	43703	43590.4
99	ENSMUSG00000098274	Rpl24	66678.2	1.01378	0.217131	4.66897	3.02711e-06	1.2213e-05	84226.4	89493.2	90517.5	69628.3	62888.2	102208	56738.6	64050.8	46994	50602.9	59107	69192.4	93893.7	71116.3	66562.2	47132.9	55293.1	39261.9	47979.1
100	ENSMUSG00000042079	Hnrnpf	40448.5	-0.455712	0.117938	-3.864	0.000111545	0.000354254	31294.2	28986	35107.1	34445.9	35555.7	34907	44092.2	39469.9	39342	39939.2	49603.6	40430.9	45107	43020.4	43415.3	49887.7	46706	47573	39639.1
101	ENSMUSG00000041453	Rpl21	64260.8	0.619439	0.226998	2.72883	0.00635585	0.0143513	61277.3	75285.1	63340.4	79798.6	73473.5	71644.3	55001.3	68860.1	45990.8	55715.5	50952.5	60689.8	91921.1	90842	88754.6	45119.7	55541.1	36908	49838.8
102	ENSMUSG00000004535	Tax1bp1	27646.1	-1.56555	0.151973	-10.3015	6.93641e-25	1.49641e-23	11683.8	15894.3	16088.6	23915.2	22849.7	19746.7	22381.6	19829.6	28205	31900.9	21196.2	23390.6	25882	38446.5	38260.2	41522.8	37924.2	42345	43813.5
103	ENSMUSG00000061311	Rag1	18363.3	-7.64618	0.336477	-22.7243	2.57965e-114	1.65656e-111	273.874	140.401	229.596	1428.18	1316.86	3053.02	5743.82	6926.26	8811.17	14315.4	19085.6	19537.6	19336.9	25700.8	25202.9	54872.4	57026.5	47372.5	38529.3
104	ENSMUSG00000025393	Atp5b	44803.8	0.272532	0.132278	2.0603	0.0393698	0.0731045	52390.9	45059.7	55256.4	41512.5	41930.7	53742.2	44866.2	38545.4	46243.7	44174.1	55578.9	51511.3	49698.1	33700	33666.5	40537.6	38579.2	42416.4	41862.3
105	ENSMUSG00000071172	Srsf3	30922.1	-0.685335	0.139368	-4.91746	8.76743e-07	3.83264e-06	26452.6	27598.3	23432.8	27773.1	27112.5	22662.2	32273.3	32998.8	20688	21574.2	30722.5	27918.5	30819.8	40428.1	43375.1	29256.3	39363.8	43823.9	39246.8
106	ENSMUSG00000005610	Eif4g2	24701.7	-0.987943	0.107989	-9.14852	5.77188e-20	9.04026e-19	21300.7	21919.1	19396.8	18686.7	18257.6	19026.9	21604	21658.7	19944.6	21604.2	25497	22409.9	19925.2	19963.2	19568.5	40437	35332.7	42279.9	40519.1
107	ENSMUSG00000061477	Rps7	32809.7	-1.02264	0.377127	-2.71165	0.00669487	0.0150358	15190.4	26228.7	19695.5	36039.7	41751.3	22261.9	36218.1	44909	35734.4	42791.7	11980.2	13374.4	34002.1	43048.9	51121.7	31828.9	34431.6	40644.7	42130.4
108	ENSMUSG00000061315	Naca	50879.7	0.4958	0.135908	3.64805	0.000264236	0.000780514	56995.4	58225.5	57215	52685.6	51344.5	59591	55046.8	53543.9	47552.1	46981.3	43729.5	41791.3	59920.5	56400.9	56632	44243.4	43291	40946.9	40577.4
109	ENSMUSG00000029430	Ran	54029.3	0.305838	0.101504	3.01307	0.00258623	0.0063648	49453.4	45000.2	54112.1	53153.4	52012.9	54344.4	65467.1	60416.4	54943.7	51687	68352.9	61037.1	57525.7	59468.1	58661.8	50336.3	50462.3	42145.5	37977.3
110	ENSMUSG00000053044	Cd8b1	13422.6	-10.3906	0.456202	-22.7763	7.87753e-115	5.23313e-112	38.4189	36.8771	12.418	27.5201	40.3919	90.8254	101.179	163.505	279.184	479.239	3722.53	2752.76	5540.28	25856.9	27489.8	52049	56712.3	40081.2	39555
111	ENSMUSG00000071415	Rpl23	69054.9	1.04793	0.24909	4.20703	2.58751e-05	9.14816e-05	78060.7	88485.9	77179.7	89382.6	85302.8	88222.9	52428.3	73081.1	38328	49963.9	58955	76695.5	109226	91408.3	85709.4	38112.5	52914.8	32408.2	46178.2
112	ENSMUSG00000040225	Prrc2c	30609.5	-0.82952	0.247308	-3.35419	0.000795974	0.00216435	24523.2	26716.3	14339	22987.2	22965.4	20197.5	23269	30304.5	23220.8	28294	22532.3	25142.6	34174.2	52428.5	50176.6	39507.7	43106	34304.1	43391.6
113	ENSMUSG00000020372	Gnb2l1	60059.5	1.00053	0.189214	5.28784	1.23772e-07	6.07198e-07	93538.8	81260.8	58244.5	61369.4	56528	67725.1	59798.6	68729.7	39432.1	42347.5	63835.9	63578.6	83836.9	70354.5	64190	41359.9	47346.9	37214.1	40439.5
114	ENSMUSG00000030213	Atf7ip	19863.5	-1.85744	0.401351	-4.62797	3.69274e-06	1.46803e-05	9455.89	12301.9	10282.8	18543.6	15923	9049.38	9407.14	11341	15232.4	22105.3	5785.83	10593.3	19362.1	31873.1	24892	28546.6	45308.3	32507	44895
115	ENSMUSG00000094777	Hist1h2ap	49696.4	-1.33926	0.778958	-1.7193	0.0855595	0.14407	7134.12	17581.2	19295.8	78543.1	68967.3	28144.5	10557	44965.2	20247.7	38484.1	8464.48	18696.2	62968.4	147020	140309	64279.9	94334.9	27496.6	46741.3
116	ENSMUSG00000019982	Myb	17501	-3.13129	0.199239	-15.7162	1.17084e-55	1.28893e-53	5063.27	4624.15	2990.91	9184.94	8912.8	6935.88	14346.9	16974.2	13156.6	16010.9	13539.4	14686.2	14569.5	22324.5	20887.1	36294.8	37957.7	38235.4	35824.4
117	ENSMUSG00000039117	Taf4a	10104.1	-2.11639	1.63386	-1.29533	0.195206	0.28751	14079.8	11.6804	11397.2	8625.56	23.685	24314	27.4196	19.6437	24.6073	29.1069	34.4326	29.8032	28.1037	34.7228	22.813	37385.7	22257.9	23503.3	50128.4
118	ENSMUSG00000031818	Cox4i1	40704.9	0.309957	0.122879	2.52246	0.0116538	0.0247259	39715.3	43541.9	52823.7	44794.1	41265.9	47630	38767.6	33496.4	36531.6	33332.7	44348.7	44552.3	42858.1	39861.4	38538.9	38393.1	39763.3	37437.5	35741.1
119	ENSMUSG00000021377	Dek	28646.2	-0.963302	0.150237	-6.4119	1.43719e-10	9.86023e-10	17502.1	19540.7	18645.9	21932	19671.8	21825.5	21781.7	19433.2	27314.4	25643	22786.9	25387.1	32337.6	51291.7	52044	36790.9	37965.5	31636.9	40747.8
120	ENSMUSG00000037266	Rsrp1	19350.2	-1.20153	0.15499	-7.7523	9.02449e-15	9.3572e-14	14011.8	13895	18958.6	14556	14731.8	15119.1	12443.7	13847.9	13439.1	14245.5	24015.3	21182.9	17616.5	18898.8	18167.9	25317.3	25362.2	38149.8	33695.5
121	ENSMUSG00000002033	Cd3g	29635.4	-5.50541	0.402296	-13.685	1.24874e-42	7.4711e-41	706.092	485.04	1154.58	7186.57	7698.79	22456.7	33787.6	31450.8	47239.1	49494.4	50441.5	51068	40936.4	33957.7	32206.4	40989.7	40830.6	35168.1	35814.9
122	ENSMUSG00000078087	Rps12l1	65287.4	1.07993	0.727506	1.48443	0.137695	0.215457	71378.4	97146	56154.3	99334.1	93477.9	67904.5	46944.1	95643.2	28768.4	42734.2	10878.3	20651.2	110159	124519	124796	32010.2	47106.7	29147.1	41709
123	ENSMUSG00000048758	Rpl29	46481.2	0.74996	0.154833	4.84367	1.27463e-06	5.43872e-06	54497.1	67931	55573.9	54747.2	53990.6	62288.6	39241.6	45618.9	34390.2	34508.9	41706.5	44043.4	54547.5	48492.4	50163.6	31366	39472.8	33290.9	37271.3
124	ENSMUSG00000070493	Chchd2	42802.2	0.598786	0.150392	3.9815	6.84822e-05	0.000225639	46727.3	56313	56247.7	43622.6	42523.8	55530.6	49899	40528.4	47244.7	39623.3	33312.2	36656.7	39253.2	37503.6	39388.1	40008.8	38739.6	34818.2	35300.7
125	ENSMUSG00000020009	Ifngr1	12783.9	-3.99447	0.166081	-24.0513	8.09406e-128	7.08782e-125	2127.32	1878.11	2522.49	3203.68	3444.44	4352.68	6145.96	5739.04	5781.25	6586.57	12645.4	11853.3	10004.5	19887.2	20371	29306.3	27716.2	37583.5	31745.3
126	ENSMUSG00000002222	Rmnd5a	11478.6	-5.11224	0.214383	-23.8463	1.10577e-125	8.52105e-123	989.048	964.557	1016.55	1026.16	824.588	805.289	1474.66	1445.33	920.239	1751.4	5878.37	4405.1	4940.34	17000.1	19233.4	42986.5	43946.8	34040.2	34444.4
127	ENSMUSG00000023927	Satb1	13749.9	-4.7011	0.183383	-25.6354	6.14472e-145	6.57656e-142	1505.38	1395.65	1037.68	1488.88	1480.19	1883.11	3097.98	3042.9	3896.41	3436.31	6688.48	6974.8	8121.55	29379.2	28464.7	52399.5	38617.4	35895.4	32443.1
128	ENSMUSG00000028333	Anp32b	41325.5	0.162831	0.164154	0.991944	0.321225	0.42853	34488.4	45122	35029.2	35432.2	28281.1	38834.3	45512	44693.3	33089.1	31794.2	41637.7	45358.7	44198.1	73405.3	72455.2	32795.2	34789.7	29156.9	39112
129	ENSMUSG00000055447	Cd47	20121.8	-1.95323	0.135169	-14.4503	2.49743e-47	1.88678e-45	9318.94	8140.84	8809.67	11609.6	12440.1	12869	20121	15862.7	16854.1	16304.7	26582.1	24895.1	20363.8	25353.1	26233.7	29306.5	29431	36248.8	31569.4
130	ENSMUSG00000036438	Calm2	33771.5	-0.222545	0.134678	-1.65243	0.0984473	0.162281	29515.1	24435.6	32999.3	30983.5	33368.3	35238.4	44056.5	37509.4	39564.9	33472.9	31396.9	29454.6	28707.9	34090.7	36826.1	37390.2	35016.3	33928.4	33703.1
131	ENSMUSG00000008348	Ubc	19271	-0.758052	0.184602	-4.10641	4.01855e-05	0.000137876	17001.3	22032	20170.9	17485.7	18517.7	20182.8	23654.5	19102.5	28136.3	22961	12896.5	12029.8	13390	8239.08	11328.7	18045	14222.5	37066.7	29685.9
132	ENSMUSG00000039630	Hnrnpu	24898.4	-0.75766	0.233064	-3.25087	0.00115052	0.00303377	21865.2	25479.7	11835.9	17101.1	19158.7	16601.5	23885.3	27409.9	19448.9	21099.8	22952.3	20270.8	24140	28979.6	26942.1	38468.9	40724.8	34138.9	32565.6
133	ENSMUSG00000034994	Eef2	27278.8	-0.0716307	0.147789	-0.484683	0.627901	0.72162	36257.4	31043.7	27335.2	22949.8	23817.7	26333	25847.2	27042.4	23909.2	24250.3	25630.8	24457.4	33690	23707.7	22554.8	26892.4	26274.1	33354.3	32950.5
134	ENSMUSG00000059005	Hnrnpa3	32171.5	-0.281248	0.117046	-2.40288	0.0162666	0.033338	28753.8	25355.9	27491.6	26278	26739.3	24317.9	32251.5	31084.1	27402.9	30779.2	43086.8	41395.2	33271.9	41307.5	40438	32041.1	33154.9	31485.9	34622.5
135	ENSMUSG00000057666	Gapdh	51695.5	1.35018	0.164893	8.18818	2.65206e-16	3.10212e-15	98929.5	87727.1	66020.5	71469.5	68421.9	67634.5	40796.9	47240.3	30562.2	27887.5	44465.7	42387.4	55635.7	49674.8	47407.3	33770.6	36108	31647.3	34427.2
136	ENSMUSG00000063457	Rps15	49073.2	0.913165	0.36677	2.48975	0.0127835	0.0268857	56161.6	75751.7	54666.6	65220.7	62616	58317.9	36423.3	60267.6	28779.6	37231.2	25818.3	28679.7	74801.2	62689.3	62121.6	33760.9	43031.7	28150.4	37900.9
137	ENSMUSG00000024576	Csnk1a1	25349.4	-0.430876	0.131378	-3.27967	0.00103929	0.00275671	27247	26793.7	19319.5	22636.5	21409.7	23907.9	22501	20795.7	22847.7	23236.6	22118.4	21631.9	21173.5	27693.3	28209.5	31425.1	32758.5	33570.3	32363.3
138	ENSMUSG00000032249	Anp32a	32354.1	-0.128658	0.162883	-0.789879	0.429598	0.540252	32250.2	34779.5	23232.8	28621	27268.9	30983.6	26706.8	25782.8	33542.9	30952.3	27787.7	28453.3	30796.2	44310.4	41346.4	39823.3	42300.9	28589.1	37199.7
139	ENSMUSG00000020048	Hsp90b1	43388.1	0.565215	0.133854	4.22262	2.41476e-05	8.56572e-05	41332.5	56672.5	47925.7	54318.5	50020.2	48942.7	59734.1	53019.1	54667.5	57062.6	32712.1	33088.4	31101	34871.5	38253.5	35529.4	29371.4	32718.2	33033.7
140	ENSMUSG00000039218	Srrm2	22260.7	-0.91646	0.131152	-6.98777	2.79299e-12	2.28383e-11	16470.7	20399.1	15022.2	16990.3	17264.3	17707.2	19916.3	21586.4	22934.8	20874.9	17713.2	19124.9	20474.9	28345.5	25386.4	30336.5	27105.1	31463.5	33837.7
141	ENSMUSG00000057841	Rpl32	37449.6	0.0165995	0.295941	0.0560903	0.95527	0.972483	26546.2	41033.6	31158.2	40010.7	46217.8	36667.2	28853.5	38691	26875.3	40965.9	27189.3	32535.2	54910.3	54819.4	54600.4	28548.4	36848.7	27031.9	38040
142	ENSMUSG00000006304	Arpc2	25821.5	-0.393411	0.0631553	-6.22925	4.68661e-10	3.04203e-09	24094.4	24056.3	25073.9	24746.3	25629.2	25031.4	22646	22834.7	28906.3	26500.1	24464.5	22735	24212.6	22045.6	23595.9	29672.7	30250	31448.9	32665.9
143	ENSMUSG00000018293	Pfn1	31988.1	0.15306	0.333981	0.458289	0.646745	0.736989	35589.7	33199.1	36602.5	26482.2	23379.4	40343.9	27083.9	27687.2	34700.7	29954.3	17236.5	13434.3	38560.8	34412.8	33109	48829.9	43979.6	30131.8	33056.3
144	ENSMUSG00000028522	Mier1	12359.3	-2.71266	0.149841	-18.1036	2.98772e-73	6.25635e-71	4886.43	5530.4	4009.38	5982.41	4493.35	5725.63	7834.85	8042.1	9497.11	9872.74	8833.93	8557.17	9265.47	18189.9	17250.7	20735.5	23062	29615.5	33442.6
145	ENSMUSG00000022587	Ly6e	24592	-1.38478	0.155123	-8.92701	4.37692e-19	6.3735e-18	12992.5	10986.2	12216.2	20275.9	21305	29934.8	25815.6	27082.5	22941.6	22033.2	28206.8	23927.3	27887.5	27737.6	26698.2	31130.9	33065.9	31187	31822.8
146	ENSMUSG00000000409	Lck	17500.9	-4.13742	0.283279	-14.6055	2.59164e-48	2.05465e-46	1901.31	1290.98	2171.53	3833.24	4735.01	8887.3	10362.9	10819.7	15605.7	17537.8	24178.9	21827	21400.7	22752.8	21624.5	41132.5	39542.6	32401.8	30510.8
147	ENSMUSG00000025428	Atp5a1	28236.7	-0.0584904	0.0781299	-0.74863	0.45408	0.563869	29361.5	30472.7	29144.7	26751.7	28441.7	29977.4	31748.8	30123	29284.4	27758.9	25974.1	23648.6	27327.4	24778.2	24948.2	27984.2	26997.1	30892.7	30882
148	ENSMUSG00000022205	Sub1	30869.1	-0.182177	0.158295	-1.15087	0.249786	0.349948	21879	27640.9	32125.4	26563	28425.3	30300.5	35118.6	27939.5	40406.1	37096.3	25769.7	28267.4	31309.6	31030.4	33247.4	33339.2	34301.8	29973.1	31779.9
149	ENSMUSG00000061787	Rps17	53376.5	0.815414	0.235446	3.46328	0.000533638	0.0014984	49785.1	56597.9	55558.7	71750	62582.5	56886.1	32507.2	47077.5	21390.6	33857.5	67656.9	78454.8	96071.7	74340.7	73218.3	31022.9	44047.1	27116.1	34231.3
150	ENSMUSG00000005732	Ranbp1	38645.7	0.162187	0.134763	1.20349	0.228786	0.326251	28684.7	34001.1	39718.2	41416.2	39736.4	41075.3	41754.7	39290.7	47983	41442.9	41199.4	39045.4	41676.5	42050.8	43007.4	38191.6	32988.2	28284.8	32720.9
151	ENSMUSG00000100595	Gm19087	53614.1	0.663472	0.280747	2.36324	0.0181161	0.0367607	46374.5	35169	63359	54141	44146.8	50791.9	39416.4	43202.5	35760.1	37219.4	130282	142832	65186.1	50693.6	43520.9	36286.9	39296.3	31130.4	29858.9
152	ENSMUSG00000039221	Rpl22l1	41349	-0.070377	0.34049	-0.206693	0.836249	0.887036	22205.2	31417	33228.1	67482.2	64905.8	30775.9	39824.5	53262.8	26918.3	50272	40284.9	50180.4	54406.8	51262.3	64531.1	16917.8	26961.1	28126.1	32667.7
153	ENSMUSG00000021660	Btf3	37612.1	0.291071	0.139452	2.08725	0.0368659	0.0690138	35168.5	36085.1	39464.4	42200.2	41229.6	40262.8	47517	42540	38883	36728.3	38538.1	33319.4	48219.6	37643.8	39934.7	28388.2	28180	32422	27904.8
154	ENSMUSG00000079523	Tmsb10	54246.3	1.72133	0.206855	8.32144	8.6903e-17	1.0623e-15	86555.8	94778.6	116884	89478.9	78764.7	98407	50878.8	63065	39398.1	39797.6	23615	29718.8	39732.2	27764.3	30764.2	28342.4	32442.3	27321	32971.3
155	ENSMUSG00000051223	Bzw1	21767.6	-0.744227	0.151148	-4.92382	8.4873e-07	3.71356e-06	19283.3	19809.6	14779.8	19999	19109.3	19597.1	19720	17378	22660.7	21404.2	24246.3	19256	19499.5	20179.9	21056.3	30536.5	24904	31507.9	28656.7
156	ENSMUSG00000029836	Cbx3	29716.2	-0.661945	0.145437	-4.55143	5.32818e-06	2.07536e-05	17915.9	18307.9	20776.1	28300.9	25386.1	22561.7	23024.1	25061.4	31231	31906.9	34553.8	37475.7	28999.6	42554.3	42929.9	37250.8	36250.8	26217	33904
157	ENSMUSG00000062006	Rpl34	47579.5	0.722482	0.231528	3.1205	0.00180544	0.00459044	47961.5	49438.5	50297.8	67006.8	54939.3	53495.1	33191.3	44419.5	23976.1	35105.9	52546	66464.4	80263.4	58698.2	56614.6	30020.7	39897	24327.3	35346.4
158	ENSMUSG00000022185	Acin1	20930.5	-0.998909	0.136569	-7.31432	2.5868e-13	2.32927e-12	15537.3	16069.7	12977.5	14797.3	14174.9	16551.5	15021.4	15404.6	20908.9	23309.6	18141.1	19946.1	21893	26441.8	24685.5	30927	31488.7	26177.9	33225.6
159	ENSMUSG00000020738	Sumo2	32483.5	0.166148	0.105204	1.57928	0.114271	0.184397	34407	30972.1	33621.8	32323.8	31891.9	32500.5	32941.7	31337.5	29850.2	27971.7	39278.3	33306.9	31568.1	34698	35876.6	34080.5	31736.7	31508.8	27314.4
160	ENSMUSG00000000563	Atp5f1	33134.7	0.113348	0.101136	1.12075	0.262395	0.36417	29534.9	30618.4	35143.9	33748.9	33079.7	35095.2	30614.9	28526.1	29604.3	28709.2	44471	43660.7	36955	32776.3	32320.9	32443.8	33528	29790.9	28937.5
161	ENSMUSG00000021134	Srsf5	18814.6	-1.0206	0.173392	-5.88608	3.95471e-09	2.31714e-08	14925.3	14285.5	13926.1	15073	17180.9	11626.2	15907.5	13281.3	14583.6	13450.6	23813.8	20920.9	19752.8	20664.4	23472.8	26305.2	19962.5	30736.5	27608.1
162	ENSMUSG00000021546	Hnrnpk	30499.3	-0.143464	0.167549	-0.856252	0.391858	0.503109	27096.7	24026.9	27917.6	23347.5	21960.1	30318.5	31948.5	28467.8	31316.8	31013.2	44318.3	33342.2	31558.9	31404	32651.8	37183.1	33411	30342.9	27860.1
163	ENSMUSG00000032503	Arpp21	19517.2	-5.97869	0.338974	-17.6376	1.26772e-69	2.32597e-67	638.669	262.412	479.164	2307.59	2435.33	5124.56	9232.17	9987.73	17578.6	21523.9	22647.8	22031.3	27114.1	35592.2	37936.1	50237.9	47718.6	29592.5	28386.4
164	ENSMUSG00000060802	B2m	27045.1	-1.08609	0.144718	-7.50483	6.15099e-14	5.8896e-13	13791.3	12060.8	14204.8	22077.8	23843.7	28783.8	29631.7	25656.7	33800.4	29866.3	42232.8	41487.4	35629.4	28898	32379.9	23161.5	19660.8	28554.4	28135.7
165	ENSMUSG00000027763	Mbnl1	14701.3	-2.51511	0.278146	-9.0424	1.53271e-19	2.31196e-18	4662.16	5914.31	4187.6	9990.51	11126.6	7851.38	9192.22	13052.3	15709.9	16486.2	11097.6	10650.1	20117.4	23228.6	20569.3	16291.9	22931.3	25727.5	30538.1
166	ENSMUSG00000022837	Iqcb1	44001.4	0.692334	0.275939	2.50901	0.0121071	0.0255862	45081.1	41841.3	48405.4	47634.6	36767.1	39505.6	35717.7	28126.7	28611.4	34003.3	101007	110291	47239.9	43265	35158.9	31531.2	26006.4	29404.4	26427.9
167	ENSMUSG00000026864	Hspa5	34048.1	0.426105	0.203913	2.08964	0.0366498	0.0686862	31265.7	41000.1	40201.8	44954.2	38121.1	47338.1	56709.3	36599.6	48492.8	47367	25056.7	23767.8	23626.7	18705.1	21381	27738.9	18783.8	28670.3	27133.8
168	ENSMUSG00000000740	Rpl13	44221.7	0.916229	0.128986	7.1033	1.21808e-12	1.02563e-11	54022.9	45038.3	58833.8	51345	46734.8	59919.5	37410.9	37543	37730.2	39978.6	60541.3	64059.9	63878.4	34954.7	33015.6	28218.2	31212	26989.4	28786.2
169	ENSMUSG00000096006	Gm21596	28316.2	-0.632447	0.165589	-3.81938	0.000133788	0.000418821	17721.3	14220.7	21944.9	25248.1	22893.7	23993.3	21979.8	20709.4	28265.7	29383.3	36102.8	37736.8	30387.5	41396.9	43689.9	33556.5	33093	24850.5	30832.9
170	ENSMUSG00000100725	Gm28062	28431.4	-0.694262	0.115486	-6.01163	1.83662e-09	1.11546e-08	15634	18140.5	17825.3	20619	20483	16994.2	29097.2	27350.3	27904	31066.5	34313	38081.2	35360.5	38767.7	37362.1	40431.6	35109.4	27642.3	28015.7
171	ENSMUSG00000043962	Thrap3	19130.7	-0.852066	0.135084	-6.30768	2.83242e-10	1.88031e-09	17273.1	14868.2	13958.3	14222.9	13662.1	17290.4	14243.8	14629.2	20596.5	20494.7	17056.1	15869.3	17363.7	24115	21706	24942.4	25714.1	24796.6	30680.6
172	ENSMUSG00000048251	Bcl11b	16941.2	-4.23134	0.29384	-14.4001	5.16331e-47	3.88559e-45	1577.67	1652.71	1169.33	2210.38	2293.36	5107.22	10135.2	11339	13756.4	17140	17954.1	19771.2	21677.4	36225.9	35596.7	32538.3	36629.2	25628.4	29481.2
173	ENSMUSG00000022890	Atp5j	30040.3	-0.112585	0.290993	-0.386898	0.698832	0.779117	16238.9	29424	30132.9	40951.3	50484.7	26602.5	25197.9	25672.5	35700.2	45684.3	19649.8	22806.4	30160.1	29559.3	33533.6	24073.5	30263.6	25766	28864
174	ENSMUSG00000023087	Ccrn4l	11699.1	-2.60644	0.192196	-13.5614	6.78623e-42	3.90259e-40	4892.38	5140.3	3334.43	5302.3	4084.84	5012.71	7509.15	7856.55	5960.65	7536.67	11402	13637	10477.1	16487.6	16468.9	20320.1	22573.4	28325.1	25961
175	ENSMUSG00000028936	Rpl22	50457.6	0.904128	0.258715	3.49469	0.000474619	0.00134543	47548.9	52671.1	51813.2	67396.8	60851.8	51490	35588.3	51350.8	28249.4	41028	47838.8	66084.7	82269.5	78212.1	74357.3	28477.7	39308.1	21857.1	32301.6
176	ENSMUSG00000034566	Atp5h	29770.5	-0.00534369	0.127771	-0.0418223	0.96664	0.981466	23491.7	27413.5	29548.6	28636.4	26826.2	29104	24209.2	25549.2	23426.2	26461.8	28354.4	30809.9	36817.1	40144.3	39881.9	34591.7	36541.6	25949.9	27882.3
177	ENSMUSG00000028639	Ybx1	44710.9	1.01619	0.24013	4.23185	2.31781e-05	8.24306e-05	53359.3	54910.1	54277.3	52733.3	45473.6	57336.5	43672.4	49028	58475	44742	37289.1	42403.8	57937.9	48728.3	49217.8	21947.7	24400	18583.1	34992.5
178	ENSMUSG00000081642	Gm13532	38019.8	0.471781	0.239557	1.96939	0.0489087	0.0886134	32932.8	39780.4	38329.1	44583.2	44276.3	42239.4	34253.2	38005.4	25169.1	30663.7	29085.6	36630.5	58994.8	56719.5	55388.4	27084.7	34861.8	23354.5	30024.3
179	ENSMUSG00000041126	H2afv	20424.4	-0.492108	0.141207	-3.485	0.000492139	0.0013912	18042.2	18848.4	19901.1	14341.4	14393.5	20242	16813	14866.9	17600.6	16026.6	16620.3	17666.6	17504.3	27565.4	27267.5	29095	28018.8	26348.7	26901.4
180	ENSMUSG00000024646	Cyb5a	15295.6	-1.763	0.147861	-11.9233	8.94441e-33	3.06609e-31	7131.58	7596.42	8753.21	6736.42	6655.33	8824.6	7687.72	6861.56	10322.2	10450.2	16943.3	16179	13429.9	24018.7	24756.4	31188.3	29957	27419.4	25705.6
181	ENSMUSG00000031229	Atrx	18660	-1.31034	0.146826	-8.92449	4.47759e-19	6.51025e-18	11220.4	12175.9	8718.79	11146.5	11274.9	10682.5	15853.4	15226.3	18531.5	21865.6	14702.2	14238.7	17625.4	28777.3	29222.1	29969.8	30207.2	24705.8	28396.6
182	ENSMUSG00000027342	Pcna	23860.6	-1.06431	0.175027	-6.08083	1.19561e-09	7.38962e-09	11844.8	10634.9	15451.2	17997.7	16444.9	14938	19377.6	20361.4	17761.1	17517.4	38752.1	34174.8	27840.9	45453.4	39149.3	27086.4	25690	28538.6	24336.5
183	ENSMUSG00000009079	Ewsr1	17942.3	-1.05527	0.0822344	-12.8325	1.07857e-37	5.06796e-36	12608.4	12444.5	13077.5	13098.1	14174.5	12931.2	16420.8	15526.7	19848.9	19018.9	19267.9	16759.4	18767.9	16998.8	17445.8	26158.9	23531.7	26407	26417
184	ENSMUSG00000024991	Eif3a	32067.4	0.14353	0.123808	1.15929	0.246339	0.345974	31950.7	31891.5	23532.2	27303.8	26132.5	25172.8	35409.9	34086.1	34139.1	35700.3	34419	35827	33391.5	41067.5	39557.1	33298.3	33665.2	25111.6	27624.6
185	ENSMUSG00000020255	D10Wsu102e	21844.3	-1.06756	0.128336	-8.31845	8.9121e-17	1.08803e-15	13231	13146.9	11207.1	15869.5	14834.3	13906.8	21196.9	20952.9	21539.6	24406	30091.2	25714.2	22197.6	27714.3	28119.9	29719.8	28672.5	26576.6	25944.4
186	ENSMUSG00000020994	Pnn	23727.1	-0.768643	0.113455	-6.77487	1.24518e-11	9.52674e-11	15729.4	15863.4	14632.5	16306.6	14794.7	14789.5	16356.1	16260	18703.3	22652.1	28919.5	30945.5	32338.7	38447.8	36032.5	30573.9	34968.6	24230.6	28270.7
187	ENSMUSG00000038274	Fau	39255.2	0.99562	0.257391	3.86813	0.000109675	0.00034866	51858	55259.2	49214	49449.6	42100.3	49968.1	30387.9	39553.1	18826.1	24645.5	31162.7	37369.6	63983.9	47063.8	44709.3	24382	33648	24491.9	27776.7
188	ENSMUSG00000015755	Tab2	7727.44	-3.37241	0.562832	-5.99186	2.07456e-09	1.24817e-08	3349.29	2721.43	1492.4	2768.2	13289.7	2273.46	12462.6	14945.8	1281.58	1857.36	1544.34	2103.76	1839.57	3039.68	2791.02	8220.99	18625.2	22589	29625.9
189	ENSMUSG00000052397	Ezr	14950.4	-1.44014	0.0914302	-15.7513	6.73084e-56	7.58302e-54	10228.7	9220.15	9315.79	8976.3	8620.2	10177	10124.9	10441.2	11116.5	11182.1	16276.7	14576.4	14181.6	16149.3	15786.7	27453.7	28193.6	25804.1	26232.4
190	ENSMUSG00000030220	Arhgdib	18841.9	-1.03708	0.141998	-7.30344	2.80506e-13	2.51463e-12	13326.9	11469.8	13087.3	14311.3	15913.9	18939.4	16568.6	17234.2	19750.1	17779.8	19680.9	15959.8	21199.9	18355.3	17873.3	27564	27156.1	26482.8	25342.8
191	ENSMUSG00000028691	Prdx1	38943.7	0.603108	0.172404	3.49823	0.000468351	0.00132962	41214.4	32845.3	42021.6	43152.8	40879.1	44851.7	45243.5	39112	43324.2	38948.3	59461.2	50532.9	37667.7	34476.5	35702.5	31019.7	28529.9	26465.9	24480.5
192	ENSMUSG00000064368	mt-Nd6	26768.7	-0.117918	0.161157	-0.731694	0.464355	0.573883	21893.3	25840.9	22633.8	23406.7	19606.1	24769.3	22617.4	32400.5	26111.5	25505.8	22064.1	25647.1	27302.7	37430.3	41212.4	30265.8	28989.8	24387.2	26520.3
193	ENSMUSG00000063316	Rpl27	47050.8	1.28117	0.230371	5.56132	2.67738e-08	1.43039e-07	58809.7	65870.1	59993.3	58188.4	50128.6	70269.1	36382.3	43219.3	24675.2	32053.4	44520.6	54267.6	74697.3	53628	48625.1	29274.7	38706.3	21495.7	29160.6
194	ENSMUSG00000063870	Chd4	22792.4	-0.440568	0.131649	-3.34652	0.000818315	0.00221853	18942	20830.2	15751.4	16312.1	16760.5	15901.1	22239.4	24631.2	28036.1	29183.8	17205.5	20386.7	21996.1	29315.1	25987.7	30187.7	29148.2	25427.8	24812.7
195	ENSMUSG00000036309	Skp1a	26540	-0.135171	0.166245	-0.813082	0.416171	0.527088	21732.4	21669.7	24366.5	25216.5	22814	22043.8	29196.6	25153.9	24692	22773	39845	35370.3	24854.9	27070	28615.9	30814.6	28414.7	25136.5	24479.2
196	ENSMUSG00000025781	Atp5c1	27141.7	0.108041	0.0862295	1.25294	0.210226	0.304833	26896.6	24600.3	28714.1	28365	27003.5	28229.2	27503.2	26150.5	25883	25316.6	31101	27523.5	30576.9	28840.6	27952.6	25099.9	26321.2	25808.7	23805.6
197	ENSMUSG00000022312	Eif3h	20391.7	-0.437165	0.126638	-3.45208	0.000556285	0.0015579	20277.2	17935.5	16639.3	17123.1	18093.7	20508.7	18619.7	17395.3	16764.5	17624	22043.7	20130.9	26205.6	21861.7	21650.2	22482.7	22573.2	24806.8	24706.5
198	ENSMUSG00000020368	Canx	23877.2	-0.0700883	0.164087	-0.427141	0.669276	0.755237	23944.9	24696.9	22082.8	21469.9	18334.4	28196.4	24719	22690.9	28979.9	26743.5	25401.2	22629.5	19875	22105.9	21787.5	24315.5	26196.6	23426.6	26070.7
199	ENSMUSG00000026434	Nucks1	24115	-0.607853	0.179608	-3.38433	0.000713519	0.00196035	18342	17261.7	12904.6	19965.9	19520.1	16314.9	19416.4	25081.1	26214.6	25143.4	21057.2	22774.7	26299.2	42183.8	39303.4	27890.1	29227.1	21624.6	27660.5
200	ENSMUSG00000022961	Son	17806.4	-0.889102	0.142431	-6.24233	4.31088e-10	2.80951e-09	13270.8	13954.8	12669.8	14408.4	13913.1	11481	13099.3	14455.1	15408	18423.9	14155.1	16876.3	16927.5	24444.8	22817.1	25461.2	27298.7	21914.4	27343.1
201	ENSMUSG00000040433	Zbtb38	36899.5	0.384263	0.302369	1.27084	0.203785	0.297463	32036	23413.6	40946	35815.5	29184.4	32128.4	25251.6	26853.3	22685.8	24299.6	93336.3	104228	41578.3	38197.8	31713.7	24107.7	26078.4	26032.5	23203.8
202	ENSMUSG00000029687	Ezh2	19738.7	-1.42689	0.112234	-12.7136	4.97224e-37	2.24333e-35	8797.41	9893.4	8565.5	10868.4	10875.2	10477	12535.7	13476.3	17204	18708.5	19759	20056.9	20944.2	39383.6	37546.6	32719.7	34366.9	21331.9	27525.5
203	ENSMUSG00000060791	Gmfg	13336.8	-2.82817	0.186711	-15.1473	7.88998e-52	7.13618e-50	3050.28	3001.47	4192.87	7647.49	8923.32	9617.2	8904.35	9873.86	10804.3	12200.4	11377.4	13976.7	16959.1	17027.1	17804.9	22982.5	26570.3	23531.9	24953.6
204	ENSMUSG00000034892	Rps29	55706	1.32138	0.291894	4.5269	5.98548e-06	2.31454e-05	57617.4	59361.7	64050.5	85937.5	70656.1	59128.3	31328.3	56899.5	19468.9	32108.4	72161.4	87258.2	101274	80452.4	72501.6	23728.4	36189.8	19429.3	28862.6
205	ENSMUSG00000028367	Txn1	26512.4	-0.230261	0.156926	-1.46732	0.142289	0.221278	16649.6	20285.7	24352.8	27998.4	27762.1	27888.9	22700.9	24327.7	24386.7	27572.6	29004.3	36189.5	29650.4	30259.8	33124.5	25816.2	27840.3	21981	25943.7
206	ENSMUSG00000064345	mt-Nd2	26675.9	0.124099	0.16974	0.731114	0.46471	0.574129	24841.2	30059.1	23241.3	36203.3	30113.3	28302.6	21811.1	31577	20620.5	22110	23238.8	27955.4	24807.9	32802.2	34637.6	22749.5	23970.2	23508.6	24293.2
207	ENSMUSG00000067870	Rpl31-ps8	34412.7	0.643806	0.439213	1.46582	0.142698	0.221843	33652	43001.5	35299.8	48222.3	49612.9	39197.9	22387.9	36854.7	18679.4	26875.1	15478.2	18972.9	58219.3	50342.9	51671.2	22858.4	34747.1	17163.4	30604.4
208	ENSMUSG00000027203	Dut	27422	-0.447134	0.0961177	-4.65195	3.28817e-06	1.31972e-05	17645	15631.5	19232.8	22440.2	22118.9	21170.2	25627.1	24801.1	22236.4	21889	33929.8	32396.6	37644.7	46162.8	44991.6	32108.4	33273	23438.9	24279.2
209	ENSMUSG00000091957	Rps2-ps10	50629.5	1.7028	0.203305	8.3756	5.49444e-17	6.83347e-16	81917.9	75221.2	75543.3	68524.8	55104.4	96658.5	42782.9	47724.1	25879.5	29191.3	66145.5	67515.3	85228.5	35999.4	32239	12893.8	15739.7	22682.8	24968.5
210	ENSMUSG00000057388	Mrpl18	17538.5	-1.14272	0.287108	-3.98012	6.88813e-05	0.000226837	6422.96	12689.8	12899.3	17158	17618.5	13435.1	19467.2	17862	26256.1	24704	7825.17	9183.44	14907.5	20120.6	22436.9	21149.2	21977.4	23874.6	23243
211	ENSMUSG00000039671	Zmynd8	61845.8	1.40387	0.40564	3.46087	0.000538431	0.0015112	43973.5	36541	106374	115577	87734.4	57345	41996.2	50492.7	45304.3	49795.6	144675	134553	65819.5	39816.4	32623.6	38158.1	37206.4	24407.6	22677
212	ENSMUSG00000022314	Rad21	12656.6	-1.57413	0.10346	-15.2149	2.81681e-52	2.63427e-50	8965.55	7708.39	6747.75	8147.16	8084.66	7911.44	10057	10010.3	8827.81	9074.68	10066.3	9802.51	9686.31	17826.6	17420.5	22459	21173.6	23515.1	22990.5
213	ENSMUSG00000059796	Eif4a1	29914.7	0.234852	0.108008	2.1744	0.0296752	0.0570087	26654.9	25106.9	30112.3	28601.1	27454.4	30947.4	28683.9	29376.1	31723.6	29707.2	43012.9	37330.8	35691.6	31433.4	30233.6	28610	27319.7	22206.3	24172.3
214	ENSMUSG00000010608	Rbm25	22120.3	-0.31924	0.146409	-2.18046	0.0292233	0.0562088	19411.5	20217.3	16029.8	19218.8	17723.4	18432.6	19998.7	19320.9	22982	25784.7	18407.6	21440.8	24659	29758.8	28443.8	24607.9	27551.7	20730.3	25566.4
215	ENSMUSG00000007850	Hnrnph1	16287.7	-0.743439	0.32639	-2.27776	0.0227406	0.0450036	9608.13	19625.3	12136.2	14826.5	17421.9	9207.2	16614.7	18588	13776.2	17650.7	9825.04	8559.78	15533.6	16823.1	22057.5	21621.2	19418.4	25578.8	20594.2
216	ENSMUSG00000055436	Srsf11	18002.6	-0.898332	0.299338	-3.00106	0.00269038	0.00659082	13656.4	15287.1	7797.1	14685	13394.2	15727.7	19867.4	8319.05	17736.2	19601.7	16080	17758	18347.7	25805.4	27079.6	22617.8	22634.6	22654.7	22999.2
217	ENSMUSG00000028581	Laptm5	9681.07	-2.17511	0.0961322	-22.6263	2.3883e-113	1.48422e-110	5501.17	4636.06	5014.96	5876.16	6645.73	6532.76	7818.25	7025.29	6578.11	6384.66	6875.2	6497.86	6723.73	9700.56	9349.66	17749.3	19412.9	22845.2	22772.8
218	ENSMUSG00000028234	Rps20	52189.5	1.40425	0.20588	6.82074	9.05732e-12	7.01323e-11	59982.7	66248.4	54803.2	66456.5	57045.1	66114.7	39398.6	54355.8	21874.4	30388.7	74338	96343.2	86510.3	59726.6	54770.9	23548.6	34096.7	20743.4	24854.2
219	ENSMUSG00000024853	Sf3b2	19261.4	-0.293448	0.105644	-2.77769	0.00547464	0.0125424	20152.7	18840.4	16799.7	15910.9	15085.5	17763.2	19345.8	19025.2	21254.8	19512	17897.8	16180.7	18553.7	20270.9	19512.5	22183.7	22089.9	21934.7	23653
220	ENSMUSG00000025362	Rps26	41543.8	1.21886	0.34461	3.53692	0.000404819	0.00116106	48316.2	64863.9	45772.1	53494	40905.8	51904.9	32340.4	50364	18286.8	27519.6	23896.4	38451.3	66389.3	66288.4	62195	23914.1	28904.7	18624.9	26901
221	ENSMUSG00000022858	Tra2b	19919.4	-0.763689	0.135226	-5.64748	1.62814e-08	8.90323e-08	11842.2	13943.4	14385.2	19702.6	17066.1	15558.6	17928.1	16324.1	15194.9	18689.5	20815.4	19813	23022.8	25451.5	27238.2	27966.2	28059.7	23174.5	22292.8
222	ENSMUSG00000008475	Arpc5	17012.1	-0.849313	0.137695	-6.16806	6.91314e-10	4.39399e-09	13083.9	12085.7	12674.1	16710.4	16282.9	13678.7	15767.6	15208	16563.6	15354.4	15129.1	13723.9	16469	19470.2	19659.7	25714.9	20197.1	24938.8	20517.7
223	ENSMUSG00000078812	Eif5a	31821.9	0.568293	0.181682	3.12795	0.0017603	0.0044893	39917.5	27592.8	33080.2	29022.5	27816.3	41239.4	32902.4	33292.8	31299.8	28666.4	46105.1	39735.7	39638.4	29447.6	28093.6	27098.8	24439.7	22888.9	22337.5
224	ENSMUSG00000081926	Gm15536	31319.1	0.681554	0.205743	3.31264	0.000924202	0.00247908	34789	39554.1	34428.7	31692	28706	43604	23915.3	30162.2	18794.7	21926.2	27970.9	31044.8	41669	43837.4	39938.3	27289.9	30528.6	20839.1	24372.8
225	ENSMUSG00000051627	Hist1h1e	15800.7	-3.24909	0.272523	-11.9223	9.06038e-33	3.10032e-31	2506.91	2236.8	2382.99	6171.85	5685.58	4431.54	6978.6	13133.4	12099.6	12014.6	6901.57	9047.57	12456.9	39476.5	35599.2	49722.7	34195.8	23026	22145.6
226	ENSMUSG00000028530	Jak1	9058.81	-2.56521	0.174745	-14.6797	8.69229e-49	6.97737e-47	3851.6	4303.18	3286.81	5482.69	6442.89	4983.63	8087.26	9112.59	10568.1	10396.9	4973.22	3994.56	5893.31	7911.06	8136.69	15461.9	14076.3	24568.4	20586.1
227	ENSMUSG00000037236	Matr3	18678.8	-0.558695	0.0870162	-6.42058	1.35752e-10	9.34359e-10	15743.7	15953.8	14021	14154.2	13758.9	13038.9	17348.9	17382.6	18355.6	19883.4	20683.9	19597.6	18413.6	23465.5	24581.4	22765.3	20847.5	22807.5	22093.1
228	ENSMUSG00000054766	Set	36454.7	0.582936	0.24664	2.36351	0.0181025	0.0367371	30253.3	38412.6	32196.2	37588.5	35450.1	30700.5	43685.8	44695.4	45918.4	38495.3	50702.4	46863.3	39874.9	37944	41777.3	32953.6	20237.9	15823.3	29065.9
229	ENSMUSG00000035726	Supt16	19049	-0.785834	0.110107	-7.137	9.53897e-13	8.14937e-12	13595.7	14366.3	10915.7	14111.3	13165.7	14266.2	17518.5	17772	22911	22208.8	18405.8	18527.6	17958.9	25861.8	25231.3	26524.9	23895.8	21785.6	22907.5
230	ENSMUSG00000000486	43709	9731.37	-4.2207	0.189947	-22.2204	2.18126e-109	1.23393e-106	1212.82	855.475	1530.42	3287.1	3121.88	3792.66	5036.88	4993.12	6667.22	7962.7	11405.8	10417.4	10827.2	13563	14028.8	21409.6	20109.4	23333.4	21341.1
231	ENSMUSG00000029530	Ccr9	6340.87	-6.17577	0.441016	-14.0035	1.48356e-44	9.49526e-43	549.186	131.3	244.165	203.497	250.009	374.945	119.073	68.8968	538.62	710.685	2641.08	1769.01	3072.93	8284.77	10813.1	21815.9	24419	23264.3	21206.1
232	ENSMUSG00000082127	Gm13577	20899.8	-0.548394	0.185023	-2.96393	0.00303742	0.00736883	15004	15816.4	14357.7	14938.8	13256.2	21555	17778.7	15645.2	24638.8	20250.1	20962.2	22867.3	20559.6	29560.3	28779	28983.9	28095.4	19480.8	24566
233	ENSMUSG00000018666	Cbx1	21605.1	-0.279851	0.194183	-1.44117	0.149537	0.230854	16377.4	21842.9	16092.1	18620.4	18335.5	19499.2	14620.8	16943.8	22120.9	23008.6	15964.3	19055.4	23956.6	27686.5	30543.9	29466	32405	18249.5	25709.2
234	ENSMUSG00000028820	Sfpq	18520.3	-0.664806	0.161906	-4.10612	4.02365e-05	0.000138026	11603	16804.2	13156.6	13647.2	11009.7	11984.7	19519.8	20046.8	16935.1	19290.5	19077.2	22198	18082.7	25346.3	23728.1	23985.7	21540	20626.3	23303.2
235	ENSMUSG00000094248	Hist1h2ao	27779.5	-0.56863	0.557657	-1.01968	0.307882	0.414489	14171	14519.6	15573.6	9538.84	2919.49	24826.1	16591.4	17853.6	22491.3	21194	24250.4	46751.7	26986.9	54047.5	40146.3	58386.7	73797.5	12383.5	31381.8
236	ENSMUSG00000028759	Hp1bp3	15807.1	-0.842743	0.120638	-6.98572	2.83396e-12	2.3134e-11	12640.5	13022.9	10856.2	13818.5	11858.4	15449.9	12426.2	12664.5	14758.9	15691.9	14958.3	15493.1	14486.3	20030.8	18653.3	20227.2	19630.6	20625.5	23041.6
237	ENSMUSG00000062270	Morf4l1	24074.7	0.0144608	0.29495	0.049028	0.960897	0.977282	17905.5	21643.4	25884.6	19796.8	18086.5	41502.2	22896.1	19043.3	23619.1	23527.3	29707.6	32703.9	22422	22704.8	22588.9	24013.9	26187.4	19872.6	23313.6
238	ENSMUSG00000001833	43715	22815.3	-0.120239	0.105673	-1.13784	0.255189	0.355783	20194.7	19599.4	19726.9	19387.7	18944.4	22167.8	22157.7	19451.5	25520.8	26368.3	23607.1	23137.6	20231.8	26960.3	29273.8	28369.4	25261.3	21365.6	21763.6
239	ENSMUSG00000025967	Eef1b2	35343.1	0.824738	0.161565	5.10467	3.31365e-07	1.53345e-06	39457	44186.4	30703.2	42746.8	39541.9	34563.2	34618.9	39361.9	20835.2	24089.3	41419.7	45401.4	49081.8	47659	49110.2	21438.4	24265.3	19945.3	23094.3
240	ENSMUSG00000042699	Dhx9	12930	-1.23165	0.236076	-5.21718	1.81664e-07	8.74941e-07	9827.81	12033.8	5564.1	10166.4	9573.41	7776.09	10723.9	11493.3	8252.83	9288.73	11363.5	10719.5	11477.5	18322.7	18018.8	18649.1	19479.5	22828.6	20111.2
241	ENSMUSG00000006005	Tpr	23077.5	-0.287173	0.213738	-1.34357	0.179086	0.267823	15722	17211.3	19813.4	16685.7	17803.6	15747.4	31815.6	27445.4	26617.5	24140.8	27824.5	38635.1	20926.3	24571.1	23635.9	25576.2	21391.8	24056.1	18853.2
242	ENSMUSG00000022336	Eif3e	18418.9	-0.574723	0.0854478	-6.72602	1.74368e-11	1.3194e-10	14927.3	13620.4	14304.2	16636.9	15570	15807.8	19081.1	17713.2	16452.3	17295.8	22121.9	21174.7	20333.4	22249.4	23053.2	19033.2	18032.1	22834	19718.8
243	ENSMUSG00000096887	Gm20594	16215.5	-1.3439	0.425202	-3.16062	0.00157435	0.00404723	10019.7	12004.7	3073.5	5298.78	10969.3	5722.89	16754.2	25869.7	12832.5	17241.2	10442.6	8994	9333.63	39096.1	38384.8	23224.3	16356.8	21984.7	20490.5
244	ENSMUSG00000026341	Actr3	14519.5	-1.15547	0.200296	-5.76883	7.98226e-09	4.54159e-08	10900.9	10713.4	6977.98	10649.7	11360.4	10237.7	14775.2	14041.7	14024.1	13291.6	17144.4	13577	11732.8	14276.9	14967.4	24824	19912.2	23034	19428.5
245	ENSMUSG00000017485	Top2b	11652.1	-1.96944	0.176923	-11.1316	8.80125e-29	2.43266e-27	5428.99	6349.83	4470.7	5972.77	6152.1	4346.88	11147	10929	10448.5	10775.3	9956.39	8340.32	7927.87	16779.9	14631.2	23979.8	21323.6	21045.4	21383.6
246	ENSMUSG00000005696	Sh2d1a	9074.26	-8.43943	0.6848	-12.3239	6.73247e-35	2.62553e-33	20.6424	34.8667	128.446	243.824	354.479	897.34	969.907	854.817	2344.19	3816.42	10127.1	8555.92	11703.6	19183.5	19269.2	25951.4	25667	22062.7	20225.4
247	ENSMUSG00000074800	Gm4149	28933.2	0.281427	0.306992	0.916724	0.359287	0.469202	21458.5	24840.1	29743.8	41086.7	40501.5	30580.1	17584.2	26279.3	19026.4	29909.6	26010.5	31977.9	48241.4	37911.2	37463.4	18598.2	26809.3	15762.5	25946.5
248	ENSMUSG00000032294	Pkm	23880.4	0.838589	0.120468	6.96112	3.37586e-12	2.73375e-11	40287.2	34326.6	37209	30895.3	29281.1	31877.6	23724.8	21893.4	21720.8	18749.9	19432.7	19654.6	16837.2	15234	15475.2	19574.3	15867.8	20538	21148.2
249	ENSMUSG00000000787	Ddx3x	14015.2	-0.954708	0.13929	-6.85411	7.17594e-12	5.6083e-11	11287	11409.9	9529.3	9290.78	8654.49	8084.51	17655.4	13995	11308.8	12537.1	14976.6	14204.7	11773.6	15834.7	16395.5	19416.7	18289.5	21570.6	20074.3
250	ENSMUSG00000004642	Slbp	18411.4	-0.491439	0.166526	-2.95113	0.00316615	0.00763977	13022.8	14050.8	17324.5	17372.8	16375.9	15585.1	13106	12640.1	14943.8	13936.7	30126.8	24584.3	19213.8	23014.6	21986.4	20361	20562.1	20728	20881.1
251	ENSMUSG00000022141	Nipbl	12490.3	-1.44349	0.145918	-9.89242	4.49033e-23	8.68537e-22	8856.88	8139.8	5939.69	6504.19	6399.84	6731.2	9332.03	9262.34	10421.8	11543.7	10308.3	10820.4	9756.63	19903.1	18123.1	22424.7	21251.3	19687.3	21909
252	ENSMUSG00000058773	Hist1h1b	13967.8	-3.91975	0.285851	-13.7126	8.53522e-43	5.15458e-41	1569.22	1260.54	1283.81	2703.25	2950.03	2719.46	4492.62	10880.2	13857.4	13965.8	9582.7	11777.8	8889.09	34708	26838.8	45613.5	30788.8	20434	21072.8
253	ENSMUSG00000024338	Psmb8	15444.2	-2.31655	0.167728	-13.8114	2.17643e-43	1.33532e-41	4248.17	4037.1	4206.53	7679.81	8831.13	11286.9	15998.9	15697.4	20340.4	19185.9	15450.5	13766.7	19907	22968.5	21845.4	23366	23139	21331.8	20152.1
254	ENSMUSG00000037608	Bclaf1	17027.1	-0.597796	0.128159	-4.66449	3.09389e-06	1.2459e-05	15171.2	14433.1	11450.7	14082.1	13872.9	12261.3	14527.2	15921.2	15976.7	17033	17502.8	17262	18410.3	23682.4	22165.2	20174.5	18163.1	19480.8	21944.8
255	ENSMUSG00000079641	Rpl39	48550	1.33847	0.320882	4.17122	3.02979e-05	0.000105856	50306.3	56660.8	49977.3	80023.8	74134.5	53323.8	28160	50990.5	17587.3	28416.6	48420.1	64408.9	83664.7	74877.7	70465.8	18705	30953.5	16234.7	25139.2
256	ENSMUSG00000029823	Luc7l2	12674.7	-1.20927	0.0988054	-12.2389	1.92702e-34	7.27891e-33	8675.41	9649.58	8503.51	9219.99	7908.93	8797.06	11962.8	12673.4	10431.4	10748.7	13289.4	13424.4	13586.9	17236.2	18114.9	12451.8	12787.6	18975.7	22381.2
257	ENSMUSG00000029247	Paics	16716.3	-0.808596	0.135153	-5.9828	2.19331e-09	1.31715e-08	13955.1	11392.4	10066.9	16679.6	15487.4	15380.9	16483.6	17085.4	18359.6	19098.8	18884.6	15920.8	15952.2	17220.6	16458.4	19597	18231.3	21986.8	19368.8
258	ENSMUSG00000028693	Nasp	22797.5	-0.0659033	0.111533	-0.590887	0.554596	0.656727	19796.8	20278.3	18706.9	25405.7	22697.5	18826.4	22219.9	22824.4	17960.1	19033.9	24682.7	25534.1	25917.3	32210.4	31648.1	22067.3	22323.9	19730	21289
259	ENSMUSG00000026803	Ttf1	61160.1	1.60619	0.432885	3.71044	0.000206901	0.000623192	43208.1	34337.4	109237	125404	96257.3	60653.7	37145.1	43051.5	39826.3	45107.3	145199	142752	59896.3	37827.9	32428.3	34383.1	34428.4	20898.9	20001.4
260	ENSMUSG00000027566	Psma7	32644.9	0.6515	0.156464	4.16389	3.12872e-05	0.000109016	28313.6	32796.7	35259.3	37476.4	33920.8	41156	37374.6	31163.5	37771.2	37292	28632.3	30896.4	39303.7	36407.9	37368.4	26712.8	27508.9	18640.3	22258
261	ENSMUSG00000021000	Ctage5	17554.2	-1.96892	0.260615	-7.55492	4.19112e-14	4.07171e-13	5895.51	4889.43	4812.56	5050.07	4512.98	6618.56	4771.98	5411.69	11296.6	19686.7	29949.3	33169.6	35010.8	38969.7	31171.1	24896.8	26709.5	14850.5	25856.3
262	ENSMUSG00000004980	Hnrnpa2b1	9017.66	-1.89869	0.358178	-5.30095	1.152e-07	5.67169e-07	5089.1	8953.97	2315.1	5694.09	5592.13	5985.63	7098.15	5973.61	6462.96	7978.25	3588.07	3013.25	4151.25	8739.99	8140.19	22940.5	18952.5	20873.6	19793.3
263	ENSMUSG00000060636	Rpl35a	35638.9	0.860751	0.241716	3.561	0.000369451	0.00106789	33227	41139.2	36253.5	48994	45876.3	41660.1	22352.8	33451.6	17894.8	28146.6	42003.9	52064.3	58358.8	44294.2	43475.8	19654	27683.8	17073.3	23535.4
264	ENSMUSG00000007739	Cct4	16090	-0.485822	0.227416	-2.13627	0.0326577	0.062071	12821	15548.7	14897.1	19283.7	17479	12565.5	16374.7	17561.4	18775.2	19563.7	14201.4	14731.9	13772	12486.1	18059.8	13945.4	13244.7	25386	15012.3
265	ENSMUSG00000032228	Tcf12	10003.8	-1.78515	0.212038	-8.41899	3.79745e-17	4.79723e-16	6965.2	6546.34	4031.24	5262.62	5174.48	4343.71	6090.84	7024.74	8282.25	9515.99	9843.77	8219.91	10684.8	15515.5	12461.8	14985.4	14811.3	19028.4	21284.2
266	ENSMUSG00000000088	Cox5a	25564.8	0.251707	0.121611	2.06978	0.0384733	0.0716539	21088.1	22246.4	28361.2	27382.4	28425.7	27900.4	27417.5	24037.2	24575.6	23982.1	32353	30824.5	28945	25847.1	26854.5	22084.4	23265.7	19849.8	20291
267	ENSMUSG00000026605	Cenpf	15068.6	-1.58072	0.172099	-9.18495	4.11716e-20	6.50673e-19	8065.49	5981.51	6069.71	6989.02	9043.62	8653.15	11213.6	14221.4	13756.8	13937.2	10516.8	12005.3	9336.37	30505.5	31474.7	27924.7	26492	18742.7	21373.5
268	ENSMUSG00000073702	Rpl31	35921.3	1.18715	0.210736	5.63338	1.7671e-08	9.62758e-08	45753.3	46453.8	44740.6	45752.8	41358.7	48055.9	24854.7	35268	17429.7	23695.2	39469.7	48814.7	57113.9	37983.9	37385	20130.5	28149.1	17563.9	22530.4
269	ENSMUSG00000070713	Gm10282	27425.3	0.533055	0.356751	1.49419	0.135125	0.212024	38367.7	15674.8	32790.1	21565	15473.1	39653.9	19189.9	17276.5	12083.4	14102.9	42674.8	40426.3	31947.6	44201.6	36168.5	30653.3	28825.7	18826.6	21178.8
270	ENSMUSG00000020358	Hnrnpab	17855.9	-0.410047	0.253453	-1.61784	0.105697	0.172374	13538.9	18622.6	12889.7	19914.5	18820.5	11373.9	15626.3	19735.7	13317	14267.6	12315	13772.7	17922.7	27269.2	24923	22382.3	22662.4	16570.4	23337.2
271	ENSMUSG00000040385	Ppp1ca	18879.9	-0.0236738	0.150761	-0.157028	0.875222	0.915502	20437.4	18127.8	20124.5	16482	17826.6	22401.1	19681.1	18332	21500.2	18120	20086.2	16138.2	21066	16073.8	16100	18797.8	17650.1	20438.1	19335.5
272	ENSMUSG00000030536	Iqgap1	10871.2	-1.97629	0.110897	-17.821	4.85847e-71	9.64932e-69	5516.99	5382.15	4249.21	5837.23	5832.48	5593.52	8801.98	8844.18	9737.74	9881.1	12379.1	10853.5	10800	16621.8	15794.7	15595.3	15077.3	20000.2	19755.3
273	ENSMUSG00000028868	Wasf2	7765.28	-2.53671	0.257208	-9.86247	6.05394e-23	1.16629e-21	3043.29	4984.86	2228.99	4370.17	4958.23	4200.6	5145.07	5696.48	5717.4	5834.34	5023.46	3934	5625.12	9880.91	10243.6	13573.3	13404.6	17915.9	21760
274	ENSMUSG00000022148	Fyb	15978.5	-0.946758	0.198793	-4.76254	1.91172e-06	7.93565e-06	11006.7	8357.67	11478.9	9671.65	9142.96	14631.6	17081	15167.4	16647	14575.2	17162.6	19289.8	16606.2	20455.4	18453	22583	21650.2	18617.7	21012.6
275	ENSMUSG00000037740	Mrps26	45726.8	1.2818	0.387316	3.30944	0.000934834	0.00250516	33577.9	29205.1	81607.1	89288.2	70448.2	49049.1	30737.4	36469.4	29927.7	35092.1	95053.3	92130.4	46603.1	28836.5	24792.7	28615.4	27785.8	21095.4	18494.1
276	ENSMUSG00000005698	Ctcf	12683.8	-1.47291	0.143755	-10.246	1.23341e-24	2.61691e-23	7807.69	7471.06	6078.02	7647.53	6668.17	7424.89	9163.11	9464.39	10726.6	10453.1	9896.54	10319.6	12158.8	23364.8	22915.8	18927.3	20979	17343.9	22181
277	ENSMUSG00000024974	Smc3	16113.8	-0.752328	0.104005	-7.23355	4.70534e-13	4.12977e-12	12472.7	11810.4	10801.2	13240.8	11176.6	11309.3	16387	14394	16049.5	15293.8	16223.6	15526	15943.2	23288.5	23952.2	20260.4	18631.6	19033.4	20368.9
278	ENSMUSG00000029267	Mtf2	22791.7	-1.3231	0.180704	-7.32192	2.44446e-13	2.20884e-12	8595.38	7974.09	6977.99	10717.2	10687.7	15302.4	23744	21312.1	31537.2	40419.4	29963.9	30900.3	38586.7	34754.1	34882.1	24325.9	23082.1	19335.2	19944.6
279	ENSMUSG00000027248	Pdia3	15493.5	-0.7203	0.253735	-2.83879	0.00452844	0.0105746	9677.28	16433.9	9647.92	16875.3	14714.1	14549.7	21678.3	15563.2	20064.9	18177	15322.1	13883.4	10167.1	9758.77	10201	22248.2	16136.2	21469.3	17807.8
280	ENSMUSG00000071796	6820431F20Rik	11544.7	-0.740521	0.156272	-4.73867	2.15123e-06	8.85923e-06	11666.5	11694.7	11865.1	9004.19	8768.51	7647	9340.81	8154.66	8294.85	8594.6	12049.2	11975	8303.9	11301.2	11523.4	15576.2	14351.5	21396.7	17841.7
281	ENSMUSG00000032187	Smarca4	11474.6	-1.17529	0.155528	-7.55677	4.13212e-14	4.01844e-13	9356.68	9516.67	7185.85	7131.34	7641.64	8144.86	8276.23	8838.69	11344	12281.5	9620.33	8707.27	12086.2	12147.6	11394	17135.4	17971.7	18509.9	20728
282	ENSMUSG00000031812	Map1lc3b	12453	-1.05762	0.136864	-7.72749	1.09687e-14	1.127e-13	8401.39	8831.29	11017.3	9275.97	9677.37	11392.5	9519.03	7868.76	11059.6	11483.8	11662.9	10915.9	12094.3	13048.2	13747.8	18432	18984.2	19424.6	19770.9
283	ENSMUSG00000025980	Hspd1	30856.3	0.790451	0.102054	7.7454	9.52805e-15	9.84224e-14	31734.7	34868.9	34759.9	34697.1	30123.7	32881.5	41645.2	37308.6	35010.1	32245	31893.6	32528.5	32537.6	28948.1	29361.2	24580.8	22078.8	17995.6	21071
284	ENSMUSG00000028788	Ptp4a2	15887.1	-1.08408	0.130853	-8.28467	1.18441e-16	1.42968e-15	9147.11	9731.43	8727.29	13837.4	12070.2	11317.6	14152	13404	15568	15109.9	21425.8	16944.8	17433.1	23819.5	25604.3	18051.5	16494.5	17753.9	21263.5
285	ENSMUSG00000090258	Churc1	31117.2	0.551568	0.361185	1.52711	0.126735	0.201083	19523.8	18484.6	47558.9	42067.2	36325.9	32387	22861.6	25350.3	23626.3	25675.1	62482.7	61575.4	28974.4	27990.6	26638.2	24371.5	26414.3	20098.2	18821
286	ENSMUSG00000041133	Smc1a	17079.5	-0.87402	0.149483	-5.84694	5.00705e-09	2.90983e-08	10598	11589.2	9478.36	12250.8	12007.8	13858.9	14179.8	14446.7	18404.3	19759	14193.7	16238.4	18437.7	27601.7	25424.9	22902.8	24446.3	16518.9	22172.4
287	ENSMUSG00000006699	Cdc42	19697	0.136431	0.0962901	1.41688	0.156519	0.239713	21153.9	21287.9	21315.9	20067.5	19933.1	21125.8	20609.9	19354.3	20896.8	19117.6	19154.4	17669.5	16241.7	17894.3	18386.7	21731.5	19628.1	20789.1	17884.3
288	ENSMUSG00000068882	Ssb	23288.8	0.0215268	0.104811	0.205387	0.83727	0.887874	18913.4	19459.6	20343.1	22113.8	21098.7	24275.5	25879.3	21236.8	24978.2	24558.1	25006.1	26811.4	25151.6	28935.7	30984.1	22184.3	21997.8	17999.9	20560.3
289	ENSMUSG00000025364	Pa2g4	21971	-0.146647	0.0994924	-1.47395	0.140494	0.218908	19274.2	17128.4	15797.4	19302.4	17812.9	20718.9	23305.9	22523	21847.3	20137.1	26783.7	26042.7	27255.6	27659.5	28350.9	22947.9	22035.6	18507.2	20017.7
290	ENSMUSG00000020649	Rrm2	12622	-1.83717	0.167532	-10.9661	5.56376e-28	1.45633e-26	5477.97	4680.34	5856.06	6887.73	7267.8	7120.63	7161.49	7924.61	9602.48	8312.32	19926.2	13832.8	13405.4	22188.1	22441.3	21374.1	18216.2	19797.4	18344.9
291	ENSMUSG00000029328	Hnrnpdl	17775.5	0.0961804	0.140386	0.685116	0.493271	0.600573	20041.1	21363.9	19417.7	18984.3	20339	16768.6	17003	16376	12127.9	15160.3	16406.7	16980.2	18797.8	17896.1	18616.4	14522.5	19000.1	18186.8	19746.6
292	ENSMUSG00000025613	Cct8	15984.3	-0.646741	0.114114	-5.6675	1.44897e-08	7.97098e-08	11831.1	13384.7	11074.9	13459.1	13747.6	13584.8	18742.1	16217.3	19150.1	17389.7	16941.9	16177.8	15727.8	15140.9	16242.1	19799.1	17206.1	20213.4	17670.5
293	ENSMUSG00000031029	Eif3f	15234.4	-0.405938	0.335547	-1.20978	0.226363	0.32358	9831.7	20184.5	12833.4	15661.5	17810.4	13578.2	19690.1	22143	14542.5	16123.3	8734.68	6334.87	16278.5	17205.9	21771.9	8590.36	10290.5	19859.5	17989.2
294	ENSMUSG00000049932	H2afx	15354.6	-0.274718	0.190982	-1.43845	0.150306	0.231856	19889.1	12979.3	13999.1	11744.8	13147.7	17100.8	13293.9	13039.5	14074.4	12248.4	11831.7	11342.2	12679.8	17020.5	15376.1	22933.5	21238.2	17844.9	19954.3
295	ENSMUSG00000018326	Ywhab	17056.1	-0.388132	0.178977	-2.16861	0.0301121	0.0577484	14094.4	17963.5	11196.9	17820.1	16326.4	14720.8	17455.9	16737.8	16204.7	19968.4	10902.6	11451	13700.6	18061	17745.3	26127.9	25849	18457.2	19282.3
296	ENSMUSG00000003814	Calr	24084.4	0.640316	0.131218	4.87977	1.06207e-06	4.57839e-06	30048.9	33035	24959.9	33456.6	30529.1	32466.2	34704.3	32039.8	26889.7	22264.6	18804	16310.6	16353.7	17382.3	18170.6	16473.2	16056.7	17916.8	19741
297	ENSMUSG00000024431	Nr3c1	6109.85	-4.51575	0.311385	-14.5021	1.17459e-47	9.05139e-46	398.992	1183.35	887.486	1376.6	1904.65	1858.83	2704.51	2630.92	3660.82	4312.12	5444.7	4579.17	6080.55	8935.09	9181.88	11920.2	11419.7	18776.8	18830.7
298	ENSMUSG00000054302	Eapp	25060.3	0.254996	0.37425	0.681352	0.495649	0.602706	16918.3	15117.8	35168.8	39534.3	30283.7	22958.1	15964.9	17015.1	16625.4	18716.2	58025.9	50751.8	22373	18668.2	18270.7	20211.5	21999.3	17530.1	20013.4
299	ENSMUSG00000037754	Ppp1r16b	43894.2	1.13368	0.402355	2.8176	0.00483834	0.0112234	30339.4	23635.8	69348.9	72171	55873.1	41452.9	28377.9	30116.4	27343.9	29408.3	118432	115830	48647.3	27425.7	23524.6	27022.5	27569.9	19338.3	18131.1
300	ENSMUSG00000050379	43714	10049.5	-2.23659	0.17852	-12.5285	5.21536e-36	2.19856e-34	5116.12	3744.62	3012.78	6036.89	5807.63	6338.74	10988.8	9933.76	7785.82	8022.17	9358.92	8410.63	10220.2	12478	12645.5	17122.9	16606.7	19901.1	17408.7
301	ENSMUSG00000015733	Capza2	11209.2	-1.51891	0.180838	-8.39927	4.4926e-17	5.64578e-16	5502.2	8138.94	5843	9742.73	8237.58	8564.62	11573.2	8857.98	10447	10874.9	10090	8900.77	7585.66	12515.4	12013.5	18854.2	18009.4	18157.7	19066.1
302	ENSMUSG00000027404	Snrpb	19366.4	0.130803	0.158191	0.826868	0.408312	0.519285	20652.3	18924.3	21468	16007.7	17775.3	23564.8	21842	18255.5	24276.7	19409.9	19145.7	18717.2	18953.6	17713.5	17622	18805.3	17658.7	18937.7	18230.6
303	ENSMUSG00000020849	Ywhae	21276.5	0.25114	0.121516	2.06673	0.0387599	0.0721458	21699.1	22578.7	22062.6	21904.7	18138.1	19205.8	20591.7	20508.5	19142.1	17656.1	25820.1	22758.5	19874.3	25941.9	24247.6	22433.7	22530.5	17197.2	19962.1
304	ENSMUSG00000071644	Eef1g	32056.5	1.31138	0.15248	8.60035	7.94715e-18	1.05297e-16	52721.7	46931.2	38375.2	33563.5	33622.7	44277.4	36060.3	37311.2	27547.1	25907.6	35525.3	32510.8	37984.7	26031	25738.5	19468.4	18419.8	17733.9	19343.9
305	ENSMUSG00000058799	Nap1l1	20952.1	-0.210919	0.16306	-1.29351	0.195835	0.288261	16225.8	18302.9	13454.3	19646.3	17941.9	14068.6	20407.8	22227.2	15529.8	16561.6	21410.5	23381.7	26078.8	37304.8	37188.6	19948	21386.5	17068.9	19956.8
306	ENSMUSG00000003360	Ddx23	27446.8	0.444224	0.258104	1.7211	0.0852324	0.143607	24782.9	20694.4	29934.5	28440.7	24150.8	28238.4	19157.3	20921	17341.1	18940	61185.3	69283.3	31043	26162.7	22092	20722.9	21448.6	18608	18341.9
307	ENSMUSG00000028800	Hdac1	27225.4	0.421928	0.358911	1.17558	0.239764	0.338665	18831.6	18718.6	36143.1	37005.3	30162.3	24035.5	17452.4	22209.3	22642	23837.7	58171.2	56193.7	21523.3	24315.9	22613.2	22820.7	23936.3	17892.9	18776.8
308	ENSMUSG00000021998	Lcp1	12256.3	-1.19606	0.0847332	-14.1156	3.04256e-45	2.0282e-43	8441.44	7990.56	7500.15	8808.81	9091.55	9226.88	13287.8	14091.6	14263.1	12661.8	12289.1	11257.6	11264.1	9777.57	10365.6	18655.7	17334.6	18517.9	18043.2
309	ENSMUSG00000028809	Srrm1	16906.3	-0.354375	0.17238	-2.05577	0.0398043	0.0737883	14868.4	15565.6	12410.7	15019.7	13464.6	16860	13233.6	13957.9	15497.9	18679.7	12866	16708	18621.1	22805	21739.2	20883.5	21522.5	16208.4	20308.3
310	ENSMUSG00000042650	Alkbh5	37057.6	1.04208	0.223894	4.65437	3.24979e-06	1.3054e-05	36423.8	31213.1	44502.9	41350.3	34001.4	40657.2	27824.8	30555.5	23713.4	25715.3	77604.6	89019	47903.9	38310	31909.5	22135.1	24949.7	17855.8	18448.6
311	ENSMUSG00000093904	Tomm20	19278.5	-0.0854337	0.118713	-0.719667	0.47173	0.580658	17383.6	15367.4	18567.7	18033.8	19138.4	17163.4	20162.5	16233.2	15983.8	15351.5	27419.4	25188.7	23975.9	22348.3	23136.4	17326.6	17211.6	19204.7	17094.2
312	ENSMUSG00000027985	Lef1	13968.2	-4.61861	0.372952	-12.3839	3.19343e-35	1.26848e-33	557.683	706.2	946.51	1183.06	1292.4	3679.54	5711.25	6717.54	12037	16685.6	26092.9	23842.1	27426.9	26582	26333.8	25483.3	23940.1	18534.7	17643.5
313	ENSMUSG00000016921	Srsf6	13778.7	-0.711647	0.13698	-5.19526	2.04432e-07	9.75572e-07	10299.1	11092.6	11613.6	11690.5	13116.9	10186	14395.1	12519	14752.8	15476.3	12307.1	11011.8	12598	12441	12607.6	21092.5	18558.3	20007.9	16028.6
314	ENSMUSG00000027184	Caprin1	14528.1	-0.698348	0.164605	-4.24258	2.20966e-05	7.87443e-05	10813.7	13203.7	9260.04	14876.4	12205.5	11806.9	11467	11220.2	11027.5	13053.7	11457.8	14018.3	13283.8	16424.1	15537.6	25117.2	25261.9	16391.2	19607.3
315	ENSMUSG00000091228	Gm20390	25632.1	0.0814488	0.235715	0.34554	0.729688	0.80506	13904.8	27055.1	16084	30365.2	33743.8	21940.7	33010.8	34180.6	29313.6	29015	29470	30967.1	29886.1	26564.1	28394.6	17942.3	19228.2	17717.4	18225.7
316	ENSMUSG00000042541	Shfm1	28209.4	0.508558	0.225899	2.25126	0.0243692	0.0478028	20455.9	22572.7	33471.6	35640	31925.8	29232.4	20044.9	22513.1	21102.5	28299.7	35653.4	48081.8	35933.6	32617.1	31664.3	22771.6	28152.3	15656.9	20189.4
317	ENSMUSG00000020390	Ube2b	11249.5	-1.12829	0.208716	-5.40586	6.4497e-08	3.28019e-07	6937.41	10520.6	7122.78	8959.7	9339.25	7922.52	10888.9	10272.3	12470.7	11316.7	6430.52	5941.54	9433.88	12427.2	13252.3	18130.1	16552	17637	18185
318	ENSMUSG00000024844	Banf1	21062.5	0.0869566	0.153978	0.564735	0.572254	0.671681	17972.1	19363.8	19691.1	19022.6	20358.4	23726.4	20090.5	22538.2	22803.4	20455.6	19296.5	16614.3	24737.6	27194	26139.9	22097.3	22292.4	17434.3	18359.1
319	ENSMUSG00000031311	Nono	14502.3	-0.336211	0.102763	-3.27172	0.00106894	0.00283067	14835.7	15100	12528.7	11633.6	12810.3	12560.4	12697.7	13577.4	10937.8	11561.9	15782.1	14762.9	14488	16114.1	15528.8	17024.3	17853.8	19051.3	16695.5
320	ENSMUSG00000028248	Pnisr	13555.3	-0.835118	0.132337	-6.31055	2.78051e-10	1.84904e-09	11594.7	9960.37	8457.68	9818.57	9090.18	9224.17	11814	11801.3	9826.65	11936.7	14232.8	12859.9	13775.1	18778.2	17520.6	21047.6	20111.1	18720.8	16980.6
321	ENSMUSG00000034024	Cct2	16820.4	-0.475116	0.141195	-3.36497	0.000765525	0.00208982	13072.7	14403.2	10922.4	16987.8	16567.9	12744.5	18752.5	17657	15101.1	15388.3	19575.3	18420.8	18658.8	20229.8	21194.5	17263.7	17058.6	18888.7	16699.7
322	ENSMUSG00000027306	Nusap1	10647.8	-2.41037	0.236372	-10.1974	2.03724e-24	4.25677e-23	3514.95	3403.04	3089.76	4438.47	5817.77	5893.96	5464.81	7445.38	7009.58	10603.8	6398.48	10230.7	8437.89	22996.1	23089.4	19179.3	19826.2	14616.7	20852.8
323	ENSMUSG00000022884	Eif4a2	14758.7	-0.246307	0.147426	-1.67072	0.0947778	0.157012	14002.2	14331.2	16515.1	15833.7	16078.5	13831.7	15485.3	11842.8	12049.8	12716.2	17245.3	15054.8	14720.3	12892.2	13996.1	14547.4	13807.9	19763.1	15702.5
324	ENSMUSG00000072692	Rpl37rt	34453.4	1.13982	0.336339	3.38889	0.000701752	0.00193022	36077.5	38524.6	42260.3	55368.6	52601.2	42767.9	24268.3	38554.3	20447.7	31961.3	26047.5	34167.4	60294.9	38769.2	36926.1	17305	22918.5	12569.2	22786
325	ENSMUSG00000096210	H1f0	9704.3	-0.499051	0.180027	-2.7721	0.00556968	0.0127419	11477.9	13792.4	12247.4	8010.75	8200.35	11559.2	9205.9	9348.36	6880.18	6745.89	3388.78	3003.1	4309.68	8044.28	7477.78	12394.8	12946.4	16451.7	18896.9
326	ENSMUSG00000050621	Rps27rt	22629.5	0.428642	0.336721	1.27299	0.203021	0.296568	21614.8	24009.4	25559.8	32233.7	29515.5	25345.8	16575.8	21295.1	14597.2	21625.9	14440.3	17780.6	38535.8	29303.3	27946.9	14014.1	20309.1	14480.3	20776.9
327	ENSMUSG00000058672	Tubb2a	5096.43	-2.92081	0.153463	-19.0326	9.16176e-81	2.45141e-78	2636.15	2152.01	2178.45	1609.05	1604.72	2158.7	2177.88	1806.79	1598.07	1769.53	3627.56	4065	3864.77	7652.4	7737.5	7204.84	7812.3	18340	16836.4
328	ENSMUSG00000020423	Btg2	8916.94	-1.90071	0.419323	-4.5328	5.82068e-06	2.25489e-05	2903.58	4411.92	6801.83	6355.06	3594.04	7860.21	16210.7	4795.64	9267.18	6904.88	6961.97	6879.66	7211.59	7869.08	8511.13	14019.4	13724.8	18040.4	17098.8
329	ENSMUSG00000033307	Mif	35144.9	1.70237	0.222707	7.64396	2.10637e-14	2.10255e-13	50065.6	55033.5	66242.6	57436.4	51807.2	55377.6	32299.5	33984.2	31116	31700.6	18579	21313.9	35413.9	24740.2	23872.6	23646.2	20024.4	16105.5	18993.5
330	ENSMUSG00000027170	Eif3m	17155.3	-0.243855	0.119969	-2.03265	0.0420877	0.0775977	15526.1	12881.9	15740	16378.7	16040	15478.8	19941	17575.5	14894.1	15691.8	20614.8	17972.4	22180	18758.3	19240.1	15936.9	16248.5	18560.2	16291
331	ENSMUSG00000028790	Khdrbs1	13566.8	-0.783225	0.13734	-5.70281	1.17845e-08	6.55774e-08	8542.72	11751.3	10062.7	11027.3	9883.82	8989.74	14310.5	15679	10453.6	11364	11948.3	12808.2	14050.3	18645.6	19549.1	16996.2	16878.7	17194.8	17632.7
332	ENSMUSG00000073640	Rpl27-ps3	18779.4	-0.145403	0.389707	-0.37311	0.709067	0.788193	10860.9	18304.2	17794.3	23301.4	26256.6	17288.9	16108.8	23079.5	16990	22411.9	7149.69	9940.05	22813.7	26108.5	30493.4	14000.1	19282	14807.6	19817.8
333	ENSMUSG00000022136	Dnajc3	9343.52	-1.78581	0.105396	-16.9438	2.13946e-64	3.32393e-62	4976.48	4906.99	5177.11	6706.4	5746.82	6494.61	8434.35	6919.81	9236.3	9485.9	7712.38	7132.31	6987.82	10431.9	10188.5	16056.2	16313.7	18298.1	16321.2
334	ENSMUSG00000032410	Xrn1	6977.28	-2.79725	0.252388	-11.0831	1.51531e-28	4.13491e-27	2096.07	3433.55	1938.43	3492.16	2364.32	2278.58	2941.02	3374.79	3679.81	5037.19	4105.01	4620.4	4270.23	13039.3	12131.9	14316.4	14841.3	15124.9	19483
335	ENSMUSG00000037058	Paip2	13240.7	-0.815919	0.0865078	-9.43174	4.03351e-21	6.76877e-20	9543.09	9747.89	10112.5	9352.56	9203.99	10628	12073.4	10576.8	13073.4	13208	15099.9	14347	14539.2	16403.7	16047.2	16897.6	16211.6	17779.8	16727.9
336	ENSMUSG00000014226	Cacybp	18480.4	-0.408715	0.173611	-2.3542	0.0185628	0.0375525	11011.7	13018.2	14760.3	19623.3	19422.3	15505.5	21623.9	16918.8	25061.4	22324	18085.4	22175	16945.9	19117.7	20928.1	21682.9	18596.6	17143.8	17183.6
337	ENSMUSG00000041697	Cox6a1	20175.7	0.38961	0.188538	2.06649	0.0387827	0.0721813	17292	23369.8	25982.2	20681.3	18318.7	24167.7	15313.7	17919	21493.1	21667.1	15991.2	16124.4	20904.3	23139.1	20625.1	23167.8	23269.1	15410.5	18501.7
338	ENSMUSG00000024048	Myl12a	18238.2	0.238892	0.111053	2.15114	0.031465	0.0600141	19684.7	18642.9	21658.3	17659.1	17237.5	20524.8	17971.2	15901.5	18861.2	16096.5	19135.8	18514.3	20093.8	16621.8	17066.4	18170.8	18798.5	17043.2	16842.6
339	ENSMUSG00000025290	Rps24	27954.3	1.48217	0.449058	3.30062	0.000964706	0.00257877	41311.4	61620	39015	47162.1	48749.4	30181.2	22536.1	33876.2	18031.9	28930.3	5312.4	6671.18	18174.5	29673.8	42444.8	10976.5	12593	11190.7	22681.8
340	ENSMUSG00000057863	Rpl36	25331.8	0.756707	0.422319	1.79179	0.0731664	0.125931	25718.8	29801.3	30326.9	36786.5	36221.4	32161.8	17821.8	25909.1	19030.1	30777.8	11211.4	13594.7	43262.6	31108.5	29114.2	15459.7	19125.2	13647.3	20224.3
341	ENSMUSG00000020321	Mdh1	15872.5	-0.0846157	0.16152	-0.523872	0.600367	0.696878	15742.4	13948.9	17846.2	15561.4	14943.7	16134.4	16679.1	13195.3	17139.2	15793.1	20086	17937.3	14079.8	13026.1	14217.6	15992.3	15650.3	18029.2	15576
342	ENSMUSG00000032094	Cd3d	8702.42	-6.72711	0.397289	-16.9325	2.58918e-64	3.99045e-62	195.41	121.514	156.992	947.555	1059.53	3126.92	4723.82	5294.78	8463.91	11411.5	9866.95	9498.36	14714.4	15157.5	16034.4	15222.5	15889.2	16590.9	16869.7
343	ENSMUSG00000024590	Lmnb1	8403.74	-1.81191	0.495918	-3.65366	0.000258534	0.000765194	5002.24	5054.32	4183.73	8624.7	5545.24	4658.48	11804.5	11210.6	8776.15	3429.68	5318.18	4658.36	4464.67	8232.12	15723.6	5779.95	13868.9	6863.93	26471.7
344	ENSMUSG00000034165	Ccnd3	7796.17	-1.93537	0.103798	-18.6456	1.37089e-77	3.26051e-75	4534.47	4002.79	4525.17	3418.56	3557.38	3483.81	2605.41	2599.19	2541.88	2506.5	4968.58	4201.39	4934.06	10438.1	10632.7	22725.8	23145.8	18258.8	15046.7
345	ENSMUSG00000055319	Sec23ip	41412.7	1.13726	0.467222	2.43409	0.0149291	0.0308893	25060.9	19208.9	65526.9	68894.3	52886.9	35099.2	28346.4	29273.5	26356.3	32662.7	122800	110688	39662.4	27346.6	21795.8	24918.2	23036.5	18060.4	15216.4
346	ENSMUSG00000040990	Sh3kbp1	7630.43	-3.02622	0.179135	-16.8936	5.01746e-64	7.61112e-62	2492.53	1967.27	1654.48	2478.06	2631.4	2922.65	3730.38	4196.87	5197.97	6407.17	7203.65	6584.56	8933.22	12074.9	11625.6	15182.6	16477.5	16785.4	16432.1
347	ENSMUSG00000030246	Ldhb	9298.77	-1.25146	0.201207	-6.21974	4.97965e-10	3.22031e-09	7472.34	6888.98	6550.51	3246.98	3191.18	4968.2	4208.29	3091.46	5861.89	7144.71	9447.8	9334.34	10956.1	11212.4	10644.7	18235.7	21028	17653.6	15539.5
348	ENSMUSG00000053977	Cd8a	4671.28	-10.0612	0.410517	-24.5087	1.19338e-132	1.14952e-129	14.0706	23.3552	7.78755	13.8538	24.2856	52.1144	53.3265	37.2909	31.5857	55.0656	1694.62	1251.33	1723.54	8588.96	8590.95	17138.1	16311.3	17028.5	16114.3
349	ENSMUSG00000041459	Tardbp	17276	-0.0825649	0.108829	-0.758666	0.448053	0.558038	16585.7	15197.4	15145.3	15107.7	14853.9	12648.3	16703.5	16709.9	14256.1	15564.5	22071.2	21186.2	18567.3	21651.5	19668.7	19298.9	19898	17191.8	15938.5
350	ENSMUSG00000020361	Hspa4	17170.4	-0.226336	0.209744	-1.0791	0.280541	0.383987	15773.8	16352.9	10319.7	16812.2	16860.7	12760.4	16262.6	20721.5	16347.2	19551.6	18679.1	18648.8	15460.8	18276.1	16658.3	21862.9	21783.8	14772.1	18332.7
351	ENSMUSG00000033220	Rac2	13740.7	-1.12038	0.149229	-7.50781	6.01243e-14	5.7684e-13	8450.61	6577.08	7799.65	8890.59	10395.6	12907.5	11888.1	12635.2	14064.1	13317.8	18687.6	16708.7	18430.1	15232.1	15385	18148.3	18470.8	17067.6	16016.2
352	ENSMUSG00000063882	Uqcrh	20370.2	0.379585	0.168079	2.25838	0.0239223	0.0469836	17391.7	21781.5	25392	24430.4	23174.9	23165.4	15521.4	16531.5	13249.4	17162.9	20434.4	24593.7	24447.6	22973.7	22129.4	19080.3	22491.5	15222	17861
353	ENSMUSG00000066877	Nck2	4178.65	-4.89771	0.189722	-25.8152	5.98081e-147	6.77767e-144	562.334	540.235	560.973	980.102	736.715	958.194	1818.57	1670.72	1119.3	1854.26	3150.65	2962.5	2750.91	4737.98	4958.3	8735.31	8235.95	17752.9	15308.4
354	ENSMUSG00000056201	Cfl1	20154.7	0.274938	0.173657	1.58322	0.113371	0.183276	22470.9	17263.7	20261.7	19315.1	16459.3	24239.3	17078.1	16257.5	14435.1	12779.6	33828.9	30371.7	25134.6	21364.9	19468	19089.2	20065.3	16756.9	16300.3
355	ENSMUSG00000083705	Gm8624	32034.7	0.925481	0.192355	4.81131	1.49941e-06	6.33188e-06	29664	27889.6	36607.3	37263	30880.4	41635.4	21236	22508.2	16452.2	21849.6	66627.9	77706.1	56768.1	26336.7	23578.4	17244.9	21363	15193	17856
356	ENSMUSG00000020745	Pafah1b1	13374.7	-0.489985	0.132123	-3.70855	0.000208451	0.00062747	11133.5	13781.6	10154.3	11906.2	11217.7	11726.9	9123.21	9081.91	11571.3	12711.1	13195	12979.5	13504.2	16949.7	14941.9	18308.7	18994.8	14839.2	17998.4
357	ENSMUSG00000028906	Epb4.1	4921.87	-2.56413	0.233678	-10.9729	5.15744e-28	1.3555e-26	2953.01	3228.29	2126.35	2461.82	2605.81	1396.5	1959.83	2056.34	2373.08	2024.51	2833.6	2444.23	2734.66	4908.22	4661.17	9678.83	10307.7	16001.6	16760.1
358	ENSMUSG00000002107	Celf2	10493.3	-1.47147	0.205194	-7.17112	7.43868e-13	6.42053e-12	7131.25	4473.02	6073.58	7253.36	8323.71	7043.53	12184.2	7690.46	9464.25	8657.38	10792.5	10671.5	9966.65	12404.8	13162.1	14795.2	16609.4	17301.3	15375
359	ENSMUSG00000046330	Rpl37a	24886.4	0.754911	0.268989	2.80648	0.00500868	0.0115691	24089.9	27136.4	30793.3	31761.9	29771.3	31142.2	17803.8	24649.7	16875.5	24256.9	20949.4	25640.7	37870.1	30266.9	29225.1	16285.1	21922.3	12352.7	20047.8
360	ENSMUSG00000057058	Skap1	6460.11	-8.06778	0.484541	-16.6504	3.00828e-62	4.13961e-60	50.98	74.5844	54.877	212.432	278.036	1112.73	1921.36	1810.33	2911.99	4569.74	8293.7	6460.4	8687.82	11645.5	12126.2	14522.1	15667.2	16450.9	15891.2
361	ENSMUSG00000060419	Rps16-ps2	9412.53	-3.1856	2.01392	-1.58179	0.113697	0.18371	0	4491	828.67	5000.41	12047.7	422.788	6400.13	14659.4	8869.42	12646.5	115.318	0	1286.63	23547	31763.3	11803.3	12688.6	12894.4	19373.3
362	ENSMUSG00000063480	Nhp2l1	15832.7	-0.475694	0.136093	-3.49537	0.000473412	0.0013428	10249.3	12250.9	12297.9	11522.6	12898.2	14934.1	16111.8	13455.1	15785.6	16372	23437.7	20845.3	19240.3	17264.2	17733.8	17026.8	17138	16307.6	15950.6
363	ENSMUSG00000090553	Snrpe	23169.3	0.345729	0.200091	1.72785	0.0840144	0.14179	15410	20990.2	24859	26898.9	26989.9	25185.5	17034.8	19688.6	16545.9	22182.3	27749.5	34131.2	29873.6	27655.7	31096.5	18793.1	22997.6	14416.8	17716.9
364	ENSMUSG00000009575	Cbx5	15847.6	-0.359317	0.196215	-1.83124	0.0670647	0.116686	11432.7	14965.4	11077.7	14616.5	14440.6	12444.7	12168.5	14348.9	15832.6	15855.9	12068	14795.8	15335	23486.3	22246.1	21295.3	22644.4	12343.7	19706
365	ENSMUSG00000020267	Hint1	22676.1	0.471778	0.127243	3.70768	0.000209167	0.000629134	19400.2	20976.6	26206.5	22601.1	24157.8	26618.9	23990.6	23067	22568	22589.9	28175.9	28770.4	26179.7	22981.6	24123.7	18008.9	18426.1	15044.9	16958.4
366	ENSMUSG00000066037	Hnrnpr	14000.1	-0.190709	0.121278	-1.5725	0.115835	0.186414	14483.2	15420.5	12147.1	12187.5	11883.2	11037.3	12976.6	12804.2	13124.4	13297.8	10952.4	10770.6	13205.6	17552.8	16311.7	17359.4	18489.4	15424.3	16573.8
367	ENSMUSG00000032216	Nedd4	23129.6	1.27738	0.219815	5.81118	6.20338e-09	3.56954e-08	45219.6	46929.6	23897.3	30598	28412.4	26496.1	24908.3	25773.7	24437.2	22591.9	13969.9	13513.2	15876.8	16132.5	16264.2	17191	15333.5	15340.2	16576
368	ENSMUSG00000040681	Hmgn1	24825.1	1.39865	0.114128	12.2551	1.57742e-34	6.053e-33	42363.1	42992.8	40849.1	31662.2	29458.2	33424	28829.1	24973.7	25526.6	22190.9	15817.5	15052.3	18731.2	16927.7	17659.7	17095.4	16211.8	15624.8	16286.4
369	ENSMUSG00000036478	Btg1	6435.57	-2.69606	0.250069	-10.7812	4.22164e-27	1.05623e-25	1936.62	2366.94	3060.84	2386.6	1928.4	2690.97	5736.63	3076.06	4275.8	4824.5	7199.52	5420.1	5696.14	8079.91	8482.45	11367.3	11940.1	16339.4	15467.5
370	ENSMUSG00000028312	Smc2	13911.1	-0.76047	0.137684	-5.52329	3.32718e-08	1.76045e-07	10610.6	9111.48	8409.61	8964.98	9954.53	11615.5	13117.3	11957.1	14921.5	13302.1	13226.2	12531.2	12007.3	22957.6	22568.5	20033.3	17250.3	15098.2	16673.9
371	ENSMUSG00000100405	Gm28911	19279	0.72717	0.221203	3.28734	0.00101139	0.00268863	29704.3	25484.7	23280.5	17075.8	15960.5	27441.2	19707.7	18327.5	13116.2	12494.1	17669.2	16867	23816.8	21456.1	19141.5	15415.8	17740.5	15235.5	16366.2
372	ENSMUSG00000006740	Kif5b	13413.1	-0.396541	0.178079	-2.22677	0.0259628	0.050595	12014.8	14684.2	9062.23	10858.5	10738.1	12130.1	14820.7	11762	13740.2	13739.7	11951	13056.2	10628	14267.7	14423	18839.5	16748.9	15512.4	15871.6
373	ENSMUSG00000020547	Bzw2	15018.5	-0.439671	0.133195	-3.30095	0.000963574	0.0025768	12694.4	10704.2	11239.5	14557.4	13133.9	13716.9	16932.4	16439.4	16343.8	17044.5	14603	14670.5	19371.2	17793.7	17485.4	13022.1	14280.4	14681.8	16636.6
374	ENSMUSG00000027067	Ssrp1	15334.8	-0.118858	0.107951	-1.10103	0.270883	0.373689	15394.4	15343.8	12447.9	13831.2	15090.9	16154.6	15833.6	15232.7	15847.9	15214.3	16764.4	16428	16051.9	15341.5	14515.9	15119.9	15482.5	14873.5	16392.3
375	ENSMUSG00000028822	Tmem50a	8813.17	-1.14978	0.137272	-8.37594	5.47836e-17	6.81786e-16	7246.44	6841.35	7045.47	7097.36	7016.99	7460.09	6894.93	7143.3	7572.59	7382.69	5817.13	5468.97	8080.54	9496.53	9949.34	12611.2	13065.9	15217.5	16041.9
376	ENSMUSG00000062070	Pgk1	20537.9	0.995737	0.143482	6.93981	3.92614e-12	3.15549e-11	34581.6	30110.3	28780.7	32653.1	33096.7	25887.1	19521.8	15736.8	14121.6	12466	16408.5	18636.2	16299.5	16305.2	16484.7	14473.2	13408.2	14907.3	16342.1
377	ENSMUSG00000029366	Dck	6200.56	-3.24002	0.151721	-21.3551	3.4954e-101	1.49642e-98	1661.68	1416.17	1885.66	2463.61	2309.2	2012	3246.87	3214.43	3196.97	3605.84	6673.82	5527.17	6046.36	10114.5	9635.8	11323.3	12235.1	17507.7	13734.5
378	ENSMUSG00000034614	Pik3ip1	3895.46	-3.81054	0.122361	-31.1418	6.5494e-213	2.52348e-209	1020.39	1219.14	1095.84	1397.8	1311.85	1508.66	1672.96	1860.76	2947.57	2943.17	2274.53	1883.04	2280.87	2626.46	2747.57	7517.98	6502.69	16273.5	14928.9
379	ENSMUSG00000061904	Slc25a3	20096.7	0.64646	0.104944	6.16006	7.27188e-10	4.60983e-09	25635.9	23983.8	23133.4	23930.9	23116.2	22909.9	21648.9	20039.9	16201.7	15402.5	25529.5	25110.4	20812.7	17214.8	17874.4	13857.9	14445.5	16596.3	14392.5
380	ENSMUSG00000032096	Arcn1	9237.47	-1.35837	0.173911	-7.81068	5.68807e-15	5.95871e-14	5189.93	7646.97	5277.37	7626.71	7628.42	7728.23	7811.85	8357.64	9328.13	10226.7	6088.95	5956.87	5115.15	9668.17	9106.2	17840.3	13950.4	16695.5	14268.4
381	ENSMUSG00000022956	Atp5o	20246.3	0.76254	0.0970643	7.85602	3.96519e-15	4.22508e-14	24648	25976.9	28040.2	21632.2	21527.6	24928.6	20668.9	19392.4	21031.7	19370.8	18075.8	17986.2	19639.4	18142.4	17963.6	17910	16830.9	16067.7	14845.7
382	ENSMUSG00000004207	Psap	9745.31	-0.693843	0.185285	-3.74473	0.000180584	0.000551092	10282.7	9213.87	9163.76	7220.71	7914.38	11209.3	7190.15	8486.31	7611.01	8074.26	8560.71	8286.42	11022.9	7401.18	7858.63	11475.2	13282.1	15207.7	15699.7
383	ENSMUSG00000036112	Metap2	15753.9	-0.553617	0.161823	-3.42113	0.000623614	0.00173261	10259.9	11325.8	9971.14	13045.6	11282.8	13542.3	13172.2	13970.5	16509.3	19773.6	15622.5	16739.6	21299.1	22039	20769.1	19653.8	19469	13218.3	17659.9
384	ENSMUSG00000020152	Actr2	12386.8	-0.934951	0.144066	-6.48975	8.59808e-11	6.04312e-10	8458.24	8565.96	7137.38	9151.92	9418.25	7714.85	11385	11478.2	11248.1	10980.5	17274.2	15659.1	12305.5	16008.2	16830.4	15836.6	15097.4	15937.5	14862
385	ENSMUSG00000028873	Cdca8	11201.1	-1.29893	0.142567	-9.11101	8.16163e-20	1.2609e-18	6769.77	5184.29	6799.95	7483.04	7465.2	8825.23	8920.77	9409.02	11230.5	11727.9	7623.18	9097.59	8369.45	16935.4	18091.7	19695.8	18436.6	13998.1	16758.1
386	ENSMUSG00000027829	Ccnl1	10110.1	-1.11334	0.167998	-6.6271	3.42355e-11	2.51256e-10	7827.18	6346.03	7124.3	8275.66	7055.32	8704.12	9290.51	6083.61	9670.76	10447.8	8764.85	8345.01	9509.88	12982.5	13506.5	14207.2	13235.6	14597.8	16117.5
387	ENSMUSG00000028676	Srsf10	11593.1	-1.10011	0.18678	-5.88989	3.86452e-09	2.26705e-08	6865.48	8147.62	6470.08	10848.5	10517.2	7081.72	9156.67	8596.45	11624.4	12020.9	10066.7	8800.36	12166.1	16078.9	15963.4	18553.2	16607.8	14694.4	16008.6
388	ENSMUSG00000030795	Fus	16450	0.551994	0.166158	3.3221	0.000893425	0.00240422	23001.8	24956	19190.2	13838.7	12669.4	17646.3	15837.1	20360.2	9631.4	10598.1	14679.6	13593.4	15945.4	20107.2	18591.4	15564.8	15804.6	14591.9	15943.1
389	ENSMUSG00000026012	Cd28	3879.58	-9.25439	0.511774	-18.083	4.34195e-73	8.89869e-71	21.3609	41.1169	11.3575	67.9858	64.273	131.738	362.716	79.9244	533.814	680.856	3511.75	2947.76	2344.74	6266.47	6663.61	9291.32	10308.6	16381.5	14001
390	ENSMUSG00000028524	Sgip1	6285.62	-2.90367	0.21454	-13.5344	9.79889e-42	5.55222e-40	2243.47	2332.17	1492.03	2530.11	2097.71	2754.38	4244.51	4297.3	3744.17	4244.15	4341.54	4610.7	6326.94	11837.6	11465.6	8888.39	11687.5	15057.5	15231
391	ENSMUSG00000045817	Zfp36l2	11855.7	-1.34716	0.149438	-9.01484	1.9716e-19	2.93531e-18	5189.16	5804.1	6859.44	9060.32	7448.27	10639.3	19592.1	17732.4	13638.4	13370.3	13817.2	14414.5	13497.8	11835.9	11918.4	10295.2	9873.7	14435	15837
392	ENSMUSG00000018819	Lsp1	9641.62	-0.960322	0.125037	-7.68029	1.58727e-14	1.60771e-13	8243.8	6975.69	8082.67	6615.26	7672.93	8640.83	6899.34	6995.92	8365.12	7898.83	8558	8121.2	9455.49	9006.25	8963.83	15414.2	17056.4	15610.9	14614.1
393	ENSMUSG00000000001	Gnai3	8086.94	-1.55688	0.133234	-11.6853	1.5156e-31	4.83099e-30	5263	5217.87	4913.38	5530.53	5798.58	4976.79	7124.97	6762.91	6215.43	6592.46	9704.51	7593.99	7336.58	7855.41	7725.47	13024.1	11815.4	16680.8	13519.7
394	ENSMUSG00000015937	H2afy	14720.5	0.164808	0.188251	0.875466	0.38132	0.491973	17644.1	17929.4	15065.9	16238.8	16870.9	14981.1	14136.4	16244.9	15146.1	13984.2	8537.79	7820.96	13091.8	15164.3	14480.6	15631.1	16606.5	13968.2	16146.7
395	ENSMUSG00000020949	Fkbp3	20448.3	0.464693	0.212914	2.18254	0.0290697	0.0559372	17927.3	20456.9	23747.6	28012.1	25816.7	23767.1	17771.9	18919.9	22304.5	25365.8	12653.5	21051.7	22302.2	21238.2	21304.6	16764.7	19100.3	13060.9	16951.8
396	ENSMUSG00000068039	Tcp1	15699.3	-0.0111288	0.124472	-0.0894078	0.928758	0.954725	16491.3	15268.7	12829.5	14850.5	14412.2	14907	17298	16133.5	15232.5	14650.9	18192	16160.4	16868	16009.8	16669.1	17058.2	15292.9	16582.6	13380.4
397	ENSMUSG00000001403	Ube2c	12890	-0.843612	0.250899	-3.36236	0.000772794	0.00210877	10384.3	7183.91	7453.94	6486.93	10291.5	12219	12450.1	13792.8	11218.8	9591.29	14285.2	13343.3	9292.56	18522.1	19794.1	20066.9	18597.8	15626.2	14310.2
398	ENSMUSG00000060475	Wtap	21626.4	0.361628	0.25218	1.43401	0.15157	0.233395	18249.7	15709.1	23722.2	21208.7	18054.4	18488.3	16167.2	18401.6	13561	15377	46697.5	50765.6	24981.3	25562.3	20535	16245.3	17248.3	15388.1	14539.2
399	ENSMUSG00000059208	Hnrnpm	11415.5	-0.582055	0.212669	-2.7369	0.00620205	0.0140469	9812.79	12767.7	7384.25	8339.59	8765.48	9793.92	11330.4	11844	13063.7	11621.7	7375	6813.73	10363.1	13196.5	11863	16722.7	15929.9	15124.8	14782.9
400	ENSMUSG00000014313	Cox6c	24506.4	0.857678	0.211182	4.06132	4.87955e-05	0.00016523	22492	23231.9	35453.4	33996.8	31428.4	31502.9	19628.5	21457.9	18036	23935.1	26276.5	30861.8	31833.5	24101	23119.7	16789.2	21614.7	12824.7	17037.1
401	ENSMUSG00000026020	Nop58	22919.9	0.392057	0.142954	2.74254	0.00609668	0.0138358	20031	19558.2	19149	24018	19991.1	24295.8	22778.8	21759.4	24738.2	26856.6	23172	24191.3	31782.1	32064.4	31812.6	20305.5	19133.9	13650.6	16188.5
402	ENSMUSG00000024248	Cox7a2l	11336.1	-0.448266	0.1463	-3.06401	0.0021839	0.00544985	11918	11335.6	9465.22	9664.23	9554.33	10612.2	9493.52	10183.3	8529.86	9417.57	9840.43	9577.18	13267.7	13946	13605.7	12318.9	12892	14694.7	15069.1
403	ENSMUSG00000027009	Itga4	8900.53	-1.53595	0.362865	-4.23285	2.30751e-05	8.21247e-05	5634.95	7753.88	1979.8	8724.37	9154.29	7118.57	13135.5	14291.8	12438.3	11205.1	4755.38	4931.34	6291.73	6850.7	6257.41	9236.19	9644.22	16480.9	13225.7
404	ENSMUSG00000049109	Themis	5146.1	-6.16217	0.441918	-13.9442	3.41448e-44	2.17096e-42	318.535	235.572	70.5196	379.438	361.054	756.575	2624.33	2152.14	1885.76	2694.72	3347.43	3194.35	3084.49	6006.49	6133.39	17950.2	16910.6	18090.9	11579.4
405	ENSMUSG00000063856	Gpx1	29736.4	1.30906	0.151855	8.62047	6.66803e-18	8.8654e-17	33576.8	36232.6	40293.4	40229.5	43837.1	39700.9	46655.5	40733.1	55775.2	39104.9	19352.5	18486.8	22056.1	14784.6	15982.3	14942.6	13624.5	15363.8	14260.2
406	ENSMUSG00000039001	Rps21	34796.6	1.69365	0.451026	3.7551	0.000173271	0.00053105	44603.4	57419.2	41667.8	61706.3	53766.5	36772.7	20767.1	43889.7	11406.5	19197.9	19107.7	26712.2	62768	50096.6	46076.6	13013.1	22550.1	10727.1	18886.5
407	ENSMUSG00000040242	Fgfr1op2	10665.7	-1.47685	0.153331	-9.63179	5.86955e-22	1.04367e-20	5978.73	4875.77	5083.32	6599.08	5942.94	8219.38	9541.73	9219.3	9718.1	10886.8	12280.8	13023.6	10673.5	14693.3	14309.5	17386.7	14641.6	14408.4	15165.8
408	ENSMUSG00000018770	Atp5g3	17789	0.227197	0.125125	1.81576	0.0694073	0.120365	14937	16755.3	20203.4	18643.6	16900.7	17949.2	16961.8	16534.7	13619.5	15912.7	19223.4	21714.4	19463.6	22714.9	22509.3	16893.4	17500.5	14991.7	14561.7
409	ENSMUSG00000023852	Chd1	8463.43	-2.02291	0.271243	-7.4579	8.79149e-14	8.26186e-13	4409.21	4362.81	2113.89	4802.09	4066.17	4304.21	7156.86	8316.67	6781.91	8423.58	4816.73	4394.07	6421.92	15904.8	15157.7	16898.1	12981.7	13599.3	15893.4
410	ENSMUSG00000031353	Rbbp7	17078.8	0.158057	0.100904	1.56641	0.117252	0.188379	16339.2	15481.4	17467.1	16539.6	17553.9	18860.1	18716.8	17461.5	20871.9	19367	16823.8	15231.2	18636.7	16749.1	17044	16315.7	15592.2	14841.5	14605.5
411	ENSMUSG00000030059	Tmf1	9405.77	-0.907323	1.47252	-0.61617	0.537782	0.641079	7722.92	8927.3	6810.16	163.757	7927.33	7799.38	11696.3	139.643	11581	11614.6	9965.19	10966	9851.7	14644.6	16356.6	13087.6	121.504	13577.3	15756.8
412	ENSMUSG00000036461	Elf1	9459.42	-1.76023	0.0792212	-22.2192	2.24176e-109	1.23393e-106	4393.37	4424.46	4069.27	5001.59	5333.95	5398.98	8017.22	7620.31	8610.99	8157.96	8322.31	8722.86	7831.4	13532	14487.8	18795.4	17892.8	14941.3	14174.9
413	ENSMUSG00000067288	Rps28	35139.1	1.47761	0.297542	4.96606	6.83259e-07	3.02876e-06	34464.3	40903.1	46148.6	61412.3	48302.6	40615	19209	33108.5	16635.3	26896.7	40799.2	50674.9	63438	43413.3	37029	14913	20590.8	11667.7	17421.1
414	ENSMUSG00000031431	Tsc22d3	4959.18	-2.99	0.298379	-10.0208	1.235e-23	2.46807e-22	1693.74	1660	2138.7	1493.91	1460.64	2445.96	4744.85	2176.16	2590.69	2414.26	8067.9	7788.17	5647.48	4821.16	5528.6	5431.84	5034.67	15920.7	13165
415	ENSMUSG00000058809	Gm12141	14319.5	-0.64821	0.171693	-3.7754	0.000159751	0.000493442	10035.1	9959.69	7726.07	14394.3	12284.1	11366.7	17991.9	13977	18297.2	16602.8	17585.3	15599.5	14444.7	14516.7	13300.2	19732.6	15289.9	14416.4	14549.7
416	ENSMUSG00000025085	Ablim1	8156.57	-1.80146	0.159634	-11.2849	1.55773e-29	4.47237e-28	4580.98	4290	3562.59	4377.48	3430.19	4466.32	5582.26	6290.5	6642.75	8219.41	8982.34	7761.86	8607.59	9670.9	10385.4	14317.5	14904.1	15780.9	13121.7
417	ENSMUSG00000046434	Hnrnpa1	4626.6	-1.8607	1.74102	-1.06875	0.285184	0.389292	3030.26	8730.82	167.916	2070.74	2445.68	242.566	533.356	4367.89	1065.64	497.278	0	0	684.2	1505.45	2002.98	17839	13852	15397.9	13471.8
418	ENSMUSG00000004880	Lbr	5943.94	-3.97431	0.319958	-12.4214	2.0014e-35	8.06631e-34	1129.48	1005.87	615.511	2228.7	3133.59	1387.62	3459.4	3907.92	4676.39	5160.16	2267.69	2686.65	4154.59	8960.76	8007.59	16258.8	15062.9	14823	14008.2
419	ENSMUSG00000005846	Rsl1d1	17854.4	0.00434431	0.0932625	0.0465815	0.962847	0.978749	14874.9	14333.6	14167.2	17490.6	15659.8	15180.3	18873.9	17758.8	19476.5	19466.4	18675.2	19993.5	22252.8	23712.1	23501.4	17914.1	17074.5	13770.2	15058.3
420	ENSMUSG00000005687	Bcas2	19589.6	0.482224	0.251202	1.91967	0.0548997	0.0979572	18113.7	15587.8	26513	24879.8	22555.6	18403	19434.7	17505.4	17739.7	19367.4	30536.3	28969.2	16874.9	16264.6	17086.2	17424.3	16211.2	15097.2	13639
421	ENSMUSG00000062248	Cks2	17931.8	-0.0780254	0.181414	-0.430096	0.667126	0.753572	13187.4	10380.8	17226.3	16314	18133.1	20325.5	16951.4	16623.6	15588.9	15235.5	23242.9	25083.4	19312.6	24561.2	24891.7	17656.4	17285.3	14537.5	14166.9
422	ENSMUSG00000024660	Incenp	10282.9	-1.11351	0.194213	-5.73342	9.84265e-09	5.53147e-08	7975.97	6841.23	5050.55	6469.04	8446.38	8013.41	7776.25	9925.85	9740.81	9710.47	8242.33	7444.13	8994.55	16650.7	14146.7	15555.9	15728.1	13011.1	15651.6
423	ENSMUSG00000048076	Arf1	13613.2	0.2987	0.106048	2.81666	0.00485259	0.0112484	18526.6	17812.5	16483.5	13889	14964.7	15807.8	14449	13679.9	12854.2	11846.2	11646.7	9776.19	12363	9452.86	9775.11	13499.4	13193	14392	14239.1
424	ENSMUSG00000038037	Socs1	5582.1	-3.31155	0.245521	-13.4878	1.84471e-41	1.03309e-39	1527.14	1254.09	1544.98	2102.98	2067.89	3567.97	5405.57	3614.12	4894.3	4404.57	7514.98	5440.31	7501.09	5882.08	5332.37	8027.5	7348.48	14140.2	14489.1
425	ENSMUSG00000012443	Kif11	8836.78	-2.05438	0.193107	-10.6385	1.97248e-26	4.70877e-25	4273.48	2981.26	3076.17	3454.79	4670.44	4109.82	7349.64	7308.41	6437.44	6410.61	9343.87	8315.45	6340.79	16553.9	15995.2	17301	15365.7	15265.6	13345.2
426	ENSMUSG00000038535	Zfp280d	5198.2	-2.52626	0.235974	-10.7057	9.572e-27	2.31664e-25	3149.42	2627.73	1670.1	2098.43	2448.14	2251.37	2297.7	3002.02	2927.26	2649.14	3369.28	2479.48	3637.96	6744.85	6628.26	10871.5	11312	15748.9	12852.3
427	ENSMUSG00000050608	Minos1	18484.6	0.313256	0.247746	1.26442	0.206079	0.299903	14606.9	17645.1	21043.5	21529	21078.1	21575.1	16004.1	17065.4	16782.7	21309.9	10830.7	14722.5	21907.3	21868.8	21784.7	19392.6	23467.3	12192	16401.9
428	ENSMUSG00000095865	Gm13237	12595	-1.05855	0.151065	-7.00723	2.43074e-12	2.00035e-11	6627.08	7070.28	6793.68	7566.35	8165.69	11126.5	12785	11190.4	15123.8	14442.2	11134.5	12382.9	13326.6	19142.9	20966	16936.9	16070.9	14205.3	14248
429	ENSMUSG00000029705	Cux1	6439.29	-2.18754	0.206547	-10.591	3.27941e-26	7.68588e-25	3186.7	3978.04	2194.09	3200.15	3151.57	3314.69	3516.42	3759.35	3759.68	5093.7	4742.21	4953.53	5704.14	8862.81	8255.89	14061.3	12180.7	14179.7	14251.8
430	ENSMUSG00000021024	Psma6	12921.3	-0.297032	0.120993	-2.45495	0.0140904	0.029343	10942.7	11336.6	12396.5	10710.4	11302.4	13572.9	13092.5	11176.7	13751.6	12411.9	15170.7	14709.2	13921.2	11928.2	12850.3	13896	13933.4	14786.3	13614.9
431	ENSMUSG00000040723	Rcsd1	6169.23	-2.84416	0.131616	-21.6095	1.46108e-103	6.54599e-101	2262.86	1760.71	1905.85	2907.09	2785.9	3366.53	4631.47	4865.66	4138.21	4641.29	6012.02	5536.75	6690.12	6800.31	6498.11	12265	11760.4	14581	13806.1
432	ENSMUSG00000032376	Usp3	5484.79	-2.46601	0.162556	-15.1702	5.57205e-52	5.11169e-50	2576.81	2821.79	2292.28	2848.82	2464.67	2659.39	2283.77	2167.02	2393	3058.12	3373.52	4141.49	4375.21	9116.34	8148.02	10089.4	11063.2	12304.9	16033.3
433	ENSMUSG00000021477	Ctsl	23907.1	0.888915	0.410222	2.16691	0.0302416	0.0579763	25285.1	25391.7	27954.5	37871.3	34093.4	43413.6	31194.7	26037.6	36006.4	46944.7	11816.6	21235.9	18007.8	4416.95	19012.7	8244.6	8999.06	10905.1	17402.5
434	ENSMUSG00000032412	Atp1b3	7728	-1.82593	0.149426	-12.2196	2.44139e-34	9.115e-33	4123.35	4125.69	3703.02	5944	5761.31	5650.06	9423.72	8798.93	11239.6	11449.7	4707.54	5669.16	4684.35	5935.89	6494.5	11570.4	9289.72	16399.3	11861.9
435	ENSMUSG00000026615	Eprs	15694.2	-0.152445	0.17591	-0.866608	0.386157	0.497233	12205.5	11985.4	13910.6	14856.5	13765.8	13399.5	17860.7	16237.9	18645.9	17370.9	22353.9	23587.6	14155.7	15634.6	15068.9	14758.1	14161.2	14081.3	14149.4
436	ENSMUSG00000063524	Eno1	18589.2	1.40122	0.203058	6.90058	5.17916e-12	4.09928e-11	41821.5	35489.3	34424	24866.9	24351	27340.7	18338.7	17046.6	16094.5	12213.7	7723.51	6873.81	11547.7	9212.26	9174.6	15945.8	12528.2	13937.5	14265.2
437	ENSMUSG00000045826	Ptprcap	10927.3	-1.68791	0.217767	-7.75101	9.11666e-15	9.44261e-14	4507.85	3922.09	4693.02	6156.39	6545.63	10585.8	10363.2	10878.6	11257.9	11147.4	10272.6	9190.32	13775.7	15328.4	14669.7	17729.4	18410.6	13835.8	14348.8
438	ENSMUSG00000041408	Wapal	9823.78	-1.17168	0.139792	-8.38159	5.22184e-17	6.51124e-16	6534.77	6904.14	5316.44	6535.48	6501.66	6062.03	7915.49	8975.61	7953.08	9885.7	10144.1	10354.8	9161.51	14316.4	12998.5	14277.5	14643.2	13016.6	15154.8
439	ENSMUSG00000074748	Atxn7l3b	14875	0.59251	0.107013	5.53679	3.08058e-08	1.63356e-07	20489.8	24038.7	19103.7	15167.8	14726.9	15566.8	13491.9	12797.4	17028.8	14790.9	9791.55	11071.3	10476.9	11788.7	12335.8	15698.3	16124.9	14014.5	14121.2
440	ENSMUSG00000047139	Cd24a	13391.9	-0.0177063	0.169327	-0.104569	0.916718	0.94644	12979.7	15902.8	12555.7	9234.4	8212.11	9750.51	14948.8	11273.8	9994.69	11729.4	21321.8	18400.1	16078.1	12787.1	14292.2	13354.9	13660.5	15082	12887.3
441	ENSMUSG00000056394	Lig1	11136.2	-1.13558	0.139807	-8.1225	4.56687e-16	5.262e-15	5975.71	7373.56	5744.56	8520.47	8207.81	8214.77	7923.77	8720.24	11804.8	10527.4	9238.03	10143.8	11139.1	20468.4	17960.3	15469	16188	12506.5	15461.4
442	ENSMUSG00000022472	Desi1	6003.56	-3.54088	0.195356	-18.1252	2.01428e-73	4.31168e-71	1227.17	1290.31	1082.18	1624.5	1389.62	2286.79	2974.44	3105.81	3759.05	4901.14	8057.62	7026.08	9087.83	9785.94	9394.35	9785.37	9347.13	14562.2	13380.1
443	ENSMUSG00000042323	Pbrm1	11202.8	-0.865112	0.262285	-3.29837	0.000972494	0.00259597	8585.26	7943.57	6455.3	6863.39	6895.81	5963.66	8735.1	8727.58	8379.3	9437.39	18955.1	18265.1	8216.72	14522.1	14097.2	17041.3	15858.2	14029.8	13881.6
444	ENSMUSG00000020362	Cnot6	8253.95	-1.25857	0.133393	-9.43509	3.9066e-21	6.57298e-20	6971.19	5572.11	4946.15	5046.06	4564.39	5060.35	7973.79	7451.09	5865.41	6559.83	6810.69	7153.96	6907.11	12589.8	12503.7	11231.6	11718.3	13169.3	14730.3
445	ENSMUSG00000020077	Srgn	10027.9	-1.03045	0.155684	-6.61887	3.61966e-11	2.65144e-10	6420.87	5884.44	8181.6	10737.4	10442.1	10838	14695.4	10392.7	10364.4	9697.31	10309.1	10505.4	10514.7	8885.81	9270.52	7746.74	7750.92	14551.3	13341.7
446	ENSMUSG00000002748	Baz1b	13262.8	-0.411446	0.182986	-2.24852	0.0245434	0.0481005	11513.6	12363.2	7462.71	9909.64	9973.14	9625.05	11083.3	12254.1	12683.5	12431	12496.5	13872.3	13869.7	22320.4	21243.8	15241.1	15859.1	12041.1	15749
447	ENSMUSG00000031207	Msn	7355.62	-2.3093	0.100734	-22.9248	2.62958e-116	1.80924e-113	3064.54	2738.26	2600.9	4129.5	4345.71	4224.78	7164.93	7358.26	7051.36	6595.72	7023.03	6068.74	6167.76	8109.8	8319.52	13909	13103.1	14904.2	12877.7
448	ENSMUSG00000025203	Scd2	20343.4	1.07942	0.166273	6.49186	8.47805e-11	5.96311e-10	29498.6	31350.8	27193.5	26290.8	24999.8	18935.7	23752.4	25781.6	18272.6	20436.4	18079.6	20003.1	15561.4	14300.8	14573	12819.4	16898.4	14382.1	13394.7
449	ENSMUSG00000028452	Vcp	14327.5	0.186066	0.108055	1.72195	0.0850781	0.143359	16065	15398.6	15866.7	14301.6	12497.9	16916.7	16538.3	16054.7	15618.1	16172.5	12872.5	13544.6	13068.3	11249.2	11184	13650.2	13488.1	13672.4	14062.3
450	ENSMUSG00000026374	Tsn	10632.3	-0.67244	0.238721	-2.81685	0.00484978	0.0112432	7061.9	11609.3	7411.26	9189.75	12184.4	7479.7	12395	11296.9	15004.3	12536	7152.03	7653.2	9672.19	9689.16	11413.8	10793.5	11758.7	14242	13470.8
451	ENSMUSG00000042742	B630005N14Rik	24409.4	0.705355	0.288264	2.44691	0.0144088	0.0299251	21481.2	17207.4	29042.9	24195.7	19717	23053.6	18616.8	18541.8	15880.9	16260.3	58797.1	67808	28489	25003.1	19964	15202.6	16824.4	13919.6	13772.4
452	ENSMUSG00000030742	Lat	7312.13	-5.28272	0.388805	-13.5871	4.77858e-42	2.79816e-40	444.133	211.469	411.789	1413.5	1233.77	3852.17	3573.36	3395.26	4783.47	5966.15	12377.6	10836.4	11961.4	9950.98	9019.54	15742.6	16079.4	14495.6	13181.8
453	ENSMUSG00000032423	Syncrip	14942.8	-0.16582	0.125594	-1.32029	0.186739	0.27716	14070.2	12290.6	10616.8	12531	12298	11628.1	14975.1	14893.6	14769.4	16364.9	18452	16351.5	15201.9	17642.5	16677.5	18513.6	18982	13022.9	14632.1
454	ENSMUSG00000052305	Hbb-bs	14652.9	1.48139	1.86747	0.793263	0.427625	0.538444	49912.1	1338.72	64463.8	3049.3	1074.18	1074.16	55103.6	121.475	65464.4	1109.72	217.594	17.375	5337.7	20.2466	26.0849	1148.4	1298.48	13246	14381
455	ENSMUSG00000022403	St13	14934.6	-0.0534612	0.178795	-0.299008	0.764934	0.832286	13105.5	16307.9	10455.9	14724.1	13253.8	13979.1	15621.4	16635.7	17860.1	17355	11495.9	12814.6	15901	15631.4	15175.5	18000	17857.4	12380.3	15202.8
456	ENSMUSG00000022201	Zfr	9117.54	-0.587685	0.153478	-3.82912	0.000128602	0.000403701	10184.1	10016.7	7300.2	7369.37	8095.35	8640.14	6538.34	6198.84	10238.9	9509.84	8589.19	6575.36	7366.27	8445.23	9081.32	11091.3	10436.2	13297	14259.6
457	ENSMUSG00000028465	Tln1	8746.63	-1.40004	0.150141	-9.32488	1.11113e-20	1.82024e-19	5200.65	5527.71	4881.68	5915.41	5727.16	7474.44	6581.52	7478.01	7441.86	7563.37	7367.34	9284.12	7389.91	11413.1	9598.9	14603.4	15271.3	12850.8	14615.3
458	ENSMUSG00000052040	Klf13	5080.3	-2.72903	0.4401	-6.20093	5.61304e-10	3.6033e-09	1513.82	2914.04	1785.55	1839.09	1723	6007.67	4247.9	5065.34	2273.87	2064.11	2245.64	2857.91	3923.59	8645.06	7786.43	6845.04	7328.67	11009.6	16449.4
459	ENSMUSG00000091537	Tma7	17345.3	0.189548	0.215298	0.880399	0.378643	0.489108	12155.5	14442.6	20225.2	20613.5	20803.9	19507.9	13699	14184.1	17338.1	21804.2	16788.9	21194.6	19675	17539.8	18480.9	15980.3	17758.7	10856.2	16512.9
460	ENSMUSG00000028211	Trp53inp1	4001.58	-4.35725	0.204325	-21.3251	6.64187e-101	2.78165e-98	659.268	778.347	562.93	483.38	378.099	417.927	837.751	602.865	801.976	1180.77	2029.42	2107.99	2080.88	5476.57	5666.4	11795	12804	15363.7	12002.8
461	ENSMUSG00000026511	Srp9	12410.5	-0.569592	0.121668	-4.68151	2.84764e-06	1.15276e-05	8846.17	8043.27	10714	10906.8	11340.5	11804.7	14836.5	12411.4	12713.4	12656.7	13042.1	13493.6	13034.1	13086.9	13341.1	13802.4	14419.4	14246.4	13059.4
462	ENSMUSG00000030751	Psma1	15283.7	0.245682	0.123985	1.98154	0.0475306	0.0864687	15661.4	15766.6	17061.2	15593.6	16520.8	17965.1	17771.2	15479.7	15409.9	13489.3	19151.9	15907.2	15218	12369.3	14127	12553.7	13080.4	14024.5	13239.6
463	ENSMUSG00000002028	Kmt2a	6682.55	-2.7523	0.558433	-4.92861	8.2815e-07	3.62928e-06	299.366	3426.91	2341.75	2545.19	3736.1	2613.46	5053.64	5090.6	8082.2	6763.47	5266.84	6141.02	5911.55	9117.03	7959.64	9131.33	16243.7	14077.3	13167.4
464	ENSMUSG00000037601	Nme1	21758.9	0.717952	0.130898	5.48483	4.13861e-08	2.15954e-07	20730	21480.4	24999.4	21727.4	22181.9	27463.3	27060.1	22479.5	26492.6	24089.9	25427.9	25822.1	23803.2	18344.9	18619.7	17497.9	17961.1	13108.8	14129.4
465	ENSMUSG00000057110	Cntrl	9487.65	-1.71068	0.153743	-11.1269	9.28116e-29	2.55796e-27	5023.41	3627.99	3802.37	5162.53	5518.68	5138.07	7048.64	8363.71	8383.51	10388.6	11801.6	11752	10423.8	14653	14196.2	14261.5	13543.4	12756.5	14419.8
466	ENSMUSG00000030432	Rpl28	22599.3	1.10126	0.326276	3.37526	0.000737466	0.00202152	27720.7	35745.8	23984.7	29665.5	24760.4	26524.9	14629.4	25226.8	12870.4	14025.2	14606	16449.6	35209.2	35479.6	31045.8	15150.6	19118.4	12287.3	14887.1
467	ENSMUSG00000026355	Mcm6	11472.4	-0.647695	0.129884	-4.98674	6.14077e-07	2.74101e-06	8815.2	7748.99	9447.26	9145.93	10099.6	11305	12833.2	12015	12117	11688.4	13118.3	11205	14373.8	12139.6	11970.9	11371	11416	14279.4	12885.6
468	ENSMUSG00000032525	Nktr	9716.84	-0.960864	0.12841	-7.48276	7.27779e-14	6.9272e-13	6505.9	8078.73	6327.97	6841.64	6389.21	7067.47	9127.45	8002.59	8931.76	10844.7	9667.38	8780.27	9014.46	12599.3	12564.2	13550.4	13185.4	12987	14154.2
469	ENSMUSG00000028382	Ptbp3	9634.22	-0.989008	0.265657	-3.72288	0.000196966	0.000596721	9170.93	7499.96	3832.96	7657.51	8448.49	7936.05	10686.2	9129.94	8673.15	10435.4	7107.13	7278.85	9145.79	11017.9	11190.2	12096.1	14613	13828.3	13302.2
470	ENSMUSG00000045328	Cenpe	12733	-1.01633	0.177182	-5.7361	9.68826e-09	5.45584e-08	8305.72	6334.17	5406.42	6034.43	6856	7125.84	11670.9	12260.7	12753.3	11908.4	11700.3	12957.1	9374.4	25928.8	26145.9	19890.3	20238.2	12549.6	14485.7
471	ENSMUSG00000001289	Pfdn5	13679.7	-0.0138823	0.185249	-0.0749383	0.940264	0.962548	12125.8	13977.3	13952.4	16818.9	19369.4	12954	14247.3	12945.5	14202.9	14325	9506.45	10917.3	14171.7	12622.5	14648.9	12490.1	13676.8	14029.8	12932.5
472	ENSMUSG00000028797	Tmem234	9787.37	-0.509742	0.0982538	-5.18801	2.12553e-07	1.01132e-06	9491.33	10173.8	8731.77	8206.63	9087.07	9367.22	7903.22	7658.22	9633.29	8981.09	8176.15	8792.01	9607.74	9160.72	9767.65	11897.4	12366.3	13343.5	13615
473	ENSMUSG00000038280	Ostm1	4168.28	-4.19818	0.197149	-21.2944	1.27884e-100	5.2419e-98	693.476	696.211	813.615	983.848	1131.44	1122.96	1300.28	1212.61	1393.19	1721.4	2640.97	2126.09	3413.85	5737.15	4729.64	11788.8	10740.5	15355.8	11595.6
474	ENSMUSG00000037475	Thoc2	9015.2	-1.38875	0.204446	-6.79275	1.10014e-11	8.43049e-11	5436.43	5158	4796.87	6876.03	6692.61	5768.34	5836.54	5941.5	7406.64	9812.99	5292.96	8102.36	8082.16	14084.6	15225.9	12506.3	17399.8	12011.5	14857.3
475	ENSMUSG00000055553	Kxd1	14105.7	0.349197	0.400783	0.871288	0.383597	0.49448	12605.5	15106.4	23602.7	9517.25	7747.88	23049.4	13322.4	18101	11828.8	12214.5	6036.08	7369.46	12361.1	20158.7	17503.3	15237.3	15391.5	12447.7	14406.7
476	ENSMUSG00000021131	Erh	17547.4	0.482412	0.15487	3.11496	0.00183971	0.00466712	18034.8	21524.9	16713.1	19307	19532.6	20691.9	21329.4	21112.4	22015	19952.8	13783.3	12146.4	17521.8	15092.8	17562	15764.4	14461.9	13068	13785.5
477	ENSMUSG00000060073	Psma3	16942.2	0.498763	0.129722	3.84485	0.000120626	0.000380649	19265.9	18076	19548	18389.8	16939.3	22409.8	18102.5	16019.3	16187.5	17269.9	19596	19889	16349.3	14103.2	14379.6	14713.6	13822.4	13718.4	13122.7
478	ENSMUSG00000028843	Sh3bgrl3	13492.4	0.0816263	0.128834	0.633579	0.526356	0.631083	13880.9	13544.5	15134.5	12648.6	13842.7	16573.1	11935.6	12937.8	12907.7	10448.1	12760.3	12303.8	12450.2	12833.9	13971.5	15023.1	16348.7	13199.1	13611.6
479	ENSMUSG00000026021	Sumo1	13312.5	-0.0617984	0.136535	-0.45262	0.650822	0.740366	12486.5	12075.6	13920.7	11395.5	11803.7	13001	15029.9	12121.8	14836.3	13107.5	16910.7	14304.6	13031.7	12867.3	13369.7	13217.7	12678.6	14151.5	12626.3
480	ENSMUSG00000022018	Rgcc	14580.6	-3.86451	0.41976	-9.20648	3.36984e-20	5.33881e-19	800.013	592.852	1362.66	2403.75	2503.8	7691.28	14462.1	9895.54	20471.6	22454	35821.8	37828.7	28909.6	15919.6	17728.9	15280.4	16162.6	13496.9	13244.7
481	ENSMUSG00000054405	Dnajc8	12859.7	-0.221404	0.147219	-1.50391	0.132604	0.208847	10500.4	11435.8	12389.8	12570.9	12408.9	13157.3	10653.9	10929.1	14143.6	14366	10024.7	10693.1	14396.5	15135.8	14986.9	15049.8	14816.1	11937.9	14738.5
482	ENSMUSG00000026034	Clk1	8468.08	-0.996794	0.155667	-6.40339	1.51966e-10	1.03927e-09	6321.56	6438.12	7280.05	7639.14	6041.44	5967.47	7992.85	5915.23	5668.75	5887.69	10699.4	9846.38	9605.5	8972.98	10346.6	9422.01	10190.6	14292.9	12364.9
483	ENSMUSG00000058600	Rpl30	28692.6	1.37157	0.252599	5.42983	5.64085e-08	2.89095e-07	32496.9	40186.3	30658.6	40354.7	35722.6	33251.3	18991.8	29780.1	12976	18947.3	32845.5	42335.5	49459.5	34885.8	32939.2	13233.6	19470.1	11571.9	15053.3
484	ENSMUSG00000035885	Cox8a	22856.9	1.41967	0.193566	7.33428	2.22919e-13	2.02001e-12	29499.8	37384.7	39311	34040.9	32352.6	37161.6	17925.7	20606.2	17032.3	17962.1	14749.8	17968	22333.9	19004.1	19366.6	14799.9	16319.6	10836.6	15624.9
485	ENSMUSG00000015120	Ube2i	12788.9	0.00132761	0.12043	0.011024	0.991204	0.998867	13874.4	13229	12593.4	10905.8	10831.9	13428.7	11899.4	11497.9	12570.1	11724.8	11681.6	10400.6	13210.2	13616.7	13836.9	15943.4	15303.2	13132.7	13308.4
486	ENSMUSG00000024359	Hspa9	14620.8	0.0884938	0.122082	0.724869	0.468532	0.577866	15134.2	12873.4	14138.6	14258.9	14071	15043	16872	15974.4	16276	16940.6	18507.2	15358	14389.5	12150.6	12294.9	14875.1	12211.5	13270.6	13154.8
487	ENSMUSG00000048878	Hexim1	5745.41	-1.68129	0.0884169	-19.0155	1.26984e-80	3.35115e-78	3865.39	4295.8	4198.16	4341.07	3833.79	3866.73	3924.25	4119.88	4442.18	4540.07	4693.68	5136.68	5014.54	5845.33	5687.49	7591.68	7344.81	12472.2	13949
488	ENSMUSG00000032301	Psma4	15533.2	0.239621	0.122031	1.96361	0.0495749	0.0896938	14500.8	15140.4	17078.8	15836.3	16152.2	19580.5	17217	15135.3	20152.9	17373.9	15023.5	14345.4	15636.1	13042.7	13991.5	14563.7	13982.2	13197.9	13180.5
489	ENSMUSG00000020315	Sptbn1	10032.5	-0.455155	0.153646	-2.96235	0.00305298	0.00740007	10686.3	10490.5	7653.76	8747.72	7962.57	6935.99	11558.5	10596.2	13048.7	13856.6	8499.43	8787.7	7328.78	8639.62	8389.5	10590.9	10490.4	13802.8	12551.8
490	ENSMUSG00000028410	Dnaja1	17698.4	0.292296	0.288327	1.01376	0.310696	0.417664	14591.7	19292	14426.7	20528.2	15386.1	25759.1	14339.1	15881.6	21252.2	25497.9	12595.4	12874.4	17947.1	20340	19237	20278.3	19741.7	8310.47	17991
491	ENSMUSG00000022234	Cct5	13779.4	0.212768	0.110974	1.91728	0.0552018	0.0983777	16115.6	14984.3	14435	12929.1	13259.1	16181.7	15175.8	13836.9	14286.8	13414.5	14891	14165	14445.9	11234.3	10776.7	13550.4	11931.5	13158.9	13036.4
492	ENSMUSG00000031633	Slc25a4	19107.3	1.09917	0.131863	8.3357	7.70409e-17	9.45346e-16	27350.1	27216.6	29520.8	22145	22003.7	26736.8	20422.2	16171.4	23225.5	19673.1	15196.1	15609.6	16369	13617.3	14156.3	14012	13448.2	12161.3	14003.7
493	ENSMUSG00000028560	Usp1	9419.11	-1.07082	0.146938	-7.28754	3.15666e-13	2.81412e-12	5489.36	7472.68	5680.78	6962.99	7686.67	6668.26	8669.03	9467.32	9785.1	9031.21	8941.24	7890.28	9213.82	15124.8	17681.1	8930.78	8159.25	12457.4	13651
494	ENSMUSG00000020737	Hn1	12381.8	-0.0558341	0.158703	-0.351814	0.724978	0.801093	13537.2	11476.4	12580.3	8857.41	11121	13515.6	11169.9	10970.6	13818.1	12203.7	12754.5	12095.2	10712.4	11391.9	12668.7	14646.8	15682.7	12721.1	13329.8
495	ENSMUSG00000029730	Mcm7	9895.43	-0.872139	0.159591	-5.46483	4.63338e-08	2.39887e-07	7770.62	6199.96	7370.66	7327.92	7935.88	9055.22	9409.22	9836.13	10186.7	8328.96	11696.7	9016.25	12672.6	12344.7	11638.1	10432.2	10751.1	13557.1	12483.2
496	ENSMUSG00000029313	Aff1	3359.09	-4.59538	0.14639	-31.3914	2.65424e-216	1.70447e-212	604.501	506.009	503.909	674.35	722.568	803.271	1511.45	1453.03	1583.4	1889.3	1959.32	1947.67	2499.18	2813.68	2787.46	8168.82	7358.81	13687	12349.1
497	ENSMUSG00000040699	Limd2	7856.42	-0.782722	0.202823	-3.85915	0.000113784	0.00036095	8440.9	6815.61	7413.97	5103.15	5044.05	8301.58	5458.38	5978.24	5741.01	4810.66	6730.22	6129.38	7689.91	8851.88	8013.12	11034.3	11714.4	13195.5	12805.7
498	ENSMUSG00000081087	Rps15a-ps7	10590	-1.94649	1.13553	-1.71418	0.0864961	0.14538	1114.84	7572.02	1425.88	8602.24	12100.4	2064.91	7245.41	14927.2	6433.91	10766.8	115.318	531.346	8560.23	31643.5	30925.3	12484.3	18710.2	8586.2	17400
499	ENSMUSG00000095677	Dynlt1f	12958	-0.171099	0.18333	-0.933286	0.350672	0.459996	11071.4	9217.36	14287.9	12382.1	13911.8	13275.7	11412.7	10403.7	11101.2	11182.2	20898.1	18726.7	14221	13018.1	13236.3	11262.6	10641.6	13769.2	12182.1
500	ENSMUSG00000030869	Ndufab1	18527.2	0.455036	0.174133	2.61315	0.0089712	0.0195819	13986.2	17009.1	22225.9	19591.9	20772.1	22267.3	17909	15905.5	20988	21019.7	24758.8	24273.1	18949.9	17971.9	17678.1	16022.4	14806.2	13139.5	12741.9

## Sheet: Fig.1a; S1b,d; P63
Gene ID	ENSMUSG00000027763	ENSMUSG00000022139	ENSMUSG00000036109	ENSMUSG00000030409	ENSMUSG00000030057
Gene symbol	Mbnl1	Mbnl2	Mbnl3	Dmpk	Cnbp
Base mean	34425.7	2457.14	2383.81	809.955	11353.8
Log2 fold change	-0.703126	-1.27201	-0.28765	0.221322	-0.532723
Standard error value (lfcSE)	0.149087	0.189898	0.15766	0.175747	0.237966
Stat	-4.71622	-6.69836	-1.8245	1.25932	-2.23866
P value	2.40267e-06	2.10776e-11	0.068077	0.207915	0.0251784
P adjusted	0.000157197	8.01339e-09	0.2038	0.405192	0.109702
Thymus.AJAX14.WT	27854.1	1357.17	2290.89	873.089	9594.64
Thymus.AJAX15.WT	25900.9	1440.42	1966.85	843.145	9805.44
Thymus.AJAX16.WT	24841.3	1519.7	2182.78	899.174	8442.85
Thymus.A01241.KO	38939.5	3720.83	2220.86	689.292	10845.9
Thymus.A01242.KO	50750.8	2615.47	3059.42	917.871	18744.5
Thymus.A01245.KO	38267.9	4089.23	2582.04	637.158	10689.7

## Sheet: Fig.S1a; P63
	Gene ID	Gene symbol	Base mean	Log2 fold change	Standard error value (lfcSE)	Stat	P value	P adjusted	Thymus.A01241.KO	Thymus.A01242.KO	Thymus.A01245.KO	Thymus.AJAX14.WT	Thymus.AJAX15.WT	Thymus.AJAX16.WT
1	ENSMUSG00000064351	mt-Co1	309193	0.332825	0.146201	2.27649	0.0228165	0.103755	307946	411219	314935	274056	265226	281773
2	ENSMUSG00000037742	Eef1a1	243099	0.49069	0.203124	2.41571	0.0157045	0.0830152	245572	376129	230439	200040	201877	204536
3	ENSMUSG00000061311	Rag1	130655	-0.24977	0.196275	-1.27255	0.203177	0.399202	123949	88713.5	145456	153748	133273	138790
4	ENSMUSG00000000782	Tcf7	129105	0.207795	0.112462	1.84769	0.0646477	0.197416	122493	145487	147179	122797	116089	120582
5	ENSMUSG00000064358	mt-Co3	118903	0.388712	0.158918	2.44599	0.0144456	0.0790572	119727	164399	120351	104021	98329	106593
6	ENSMUSG00000064354	mt-Co2	108003	0.244868	0.158237	1.54748	0.121748	0.29064	99876.7	139391	112174	97637.3	91717.7	107223
7	ENSMUSG00000023927	Satb1	95060.3	-0.0543468	0.169583	-0.320474	0.748609	0.865874	87207.4	77599.4	115003	101676	94889.9	93986.1
8	ENSMUSG00000026238	Ptma	116610	0.539569	0.199997	2.69789	0.00697806	0.0506814	114957	181001	118538	101354	93911	89897
9	ENSMUSG00000020719	Ddx5	94034	0.00904873	0.107057	0.0845225	0.932641	0.96617	86327.9	104259	92400.2	94329.3	93756.8	93130.5
10	ENSMUSG00000034994	Eef2	104723	0.34569	0.197537	1.75	0.0801178	0.226092	98861.1	153940	98829.4	91696.9	92040.8	92970.5
11	ENSMUSG00000064370	mt-Cytb	95536	0.342764	0.117364	2.92053	0.00349442	0.0334041	98975	120738	100783	84098.9	82012	86608.7
12	ENSMUSG00000064357	mt-Atp6	89016.2	0.370202	0.175825	2.10552	0.0352463	0.134954	83768.6	124044	93313	72816.7	75369.7	84785.2
13	ENSMUSG00000002222	Rmnd5a	64420.7	-0.290964	0.180359	-1.61325	0.10669	0.268897	55410.3	46373.6	72055.3	74288.9	67007.5	71388.9
14	ENSMUSG00000026395	Ptprc	67159.4	-0.104785	0.115707	-0.905608	0.365143	0.574413	65983.5	57307.7	70872.6	70456.7	67307.5	71028.2
15	ENSMUSG00000064363	mt-Nd4	77703.7	0.317091	0.117521	2.69817	0.00697213	0.0506814	79956.7	96715.2	81955	69562.8	65786.9	72245.7
16	ENSMUSG00000029580	Actb	64170.5	-0.152809	0.12464	-1.226	0.220199	0.420082	62352.6	66872.4	53100.8	71313.7	66372.6	65011
17	ENSMUSG00000023944	Hsp90ab1	81024.4	0.534288	0.302982	1.76343	0.0778281	0.222342	68576.3	149596	69403.5	61060.3	64256.4	73253.7
18	ENSMUSG00000060126	Tpt1	69367.2	0.326676	0.141012	2.31666	0.0205221	0.0975045	70365.8	91355.2	69841.6	61882.2	60174.7	62583.7
19	ENSMUSG00000032035	Ets1	64491	0.261325	0.0736725	3.54711	0.000389475	0.00780792	68088.3	71201.5	71658.2	60028.8	58451.9	57517.4
20	ENSMUSG00000005610	Eif4g2	66333	0.388306	0.152574	2.54503	0.0109268	0.0663907	67364.4	90598.8	67656	60309.3	56218.3	55851.2
21	ENSMUSG00000000409	Lck	52847.7	-0.17983	0.105429	-1.7057	0.0880635	0.238794	49735.9	45566.3	53372.2	58628.9	53194.6	56588.3
22	ENSMUSG00000076498	Trbc2	56759.6	0.0493288	0.158893	0.310453	0.756216	0.870573	58341	47202.9	67645.2	59550.5	53624	54193.8
23	ENSMUSG00000029638	Glcci1	51978.4	-0.168535	0.291412	-0.578337	0.563036	0.741243	42540.5	30805	73492.1	57988.9	52005.1	55039
24	ENSMUSG00000035697	Hmha1	49352.8	-0.316862	0.15866	-1.99711	0.0458134	0.159235	46628.5	35129.6	50105.7	57119.2	53721.4	53412.5
25	ENSMUSG00000028211	Trp53inp1	52476.4	-0.119175	0.127041	-0.938083	0.348202	0.558753	45902.5	48633.8	56394.2	58345	50191.6	55391.1
26	ENSMUSG00000023087	Ccrn4l	61937.7	0.443152	0.288453	1.53631	0.124463	0.294623	50276.9	95064.3	68787.8	65268.7	56501.8	35726.5
27	ENSMUSG00000004207	Psap	46704.9	-0.320892	0.0843742	-3.8032	0.000142838	0.00370172	39810.4	44021.9	40764.3	52817	51819.3	50996.4
28	ENSMUSG00000039218	Srrm2	53998.7	0.183657	0.0691931	2.65427	0.00794808	0.0549278	56530.7	56706.7	59056.1	50652	50324.5	50721.9
29	ENSMUSG00000031004	Mki67	54425.1	0.264029	0.170624	1.54743	0.121759	0.29064	48695.3	72406.3	57073.2	52615.8	46328	49432.1
30	ENSMUSG00000064367	mt-Nd5	57701.1	0.448158	0.180951	2.47668	0.013261	0.0748053	55050.1	84389.7	60336.4	47374	49360	49696.6
31	ENSMUSG00000064341	mt-Nd1	57424.5	0.490286	0.183591	2.67054	0.007573	0.0533283	55915.8	85723.4	59629	47318.2	47597.9	48362.5
32	ENSMUSG00000032011	Thy1	44794.8	-0.179069	0.118263	-1.51415	0.129987	0.302626	38286.3	41039.1	46729.8	50469.8	45313	46931
33	ENSMUSG00000022587	Ly6e	44856.3	-0.12214	0.162001	-0.753948	0.450881	0.652335	34012.3	49621.3	45242.9	46216	46405.6	47639.7
34	ENSMUSG00000100801	Gm15459	55998.6	0.512794	0.299856	1.71013	0.087241	0.237381	49169	101603	46769.7	41860.6	43870	52719
35	ENSMUSG00000001525	Tubb5	49710.8	0.291969	0.14274	2.04546	0.0408095	0.148163	48310.1	63858.1	52003.8	48034	43112.2	42946.7
36	ENSMUSG00000022443	Myh9	42730.1	-0.0936791	0.0980851	-0.95508	0.339537	0.550068	40565.9	44916.3	38548.2	44649.1	44463.1	43238.2
37	ENSMUSG00000024610	Cd74	33994.1	-0.86208	0.192974	-4.46733	7.9203e-06	0.000387123	27249.7	18274.1	26864	37876.9	46938.2	46761.9
38	ENSMUSG00000015656	Hspa8	52170.9	0.471267	0.298549	1.57853	0.114445	0.279914	45240.1	93268	43343.2	39876.4	41109.9	50187.9
39	ENSMUSG00000053977	Cd8a	40576.2	-0.175636	0.132594	-1.32462	0.185299	0.377695	36315.1	34564.5	43448.1	46556.4	41957.8	40615.2
40	ENSMUSG00000032399	Rpl4	54116.6	0.60079	0.226523	2.65223	0.00799616	0.0550456	54241.4	90068.1	51364.5	43034.9	43035.7	42954.8
41	ENSMUSG00000019505	Ubb	43715.4	0.0752327	0.0894258	0.841286	0.400188	0.608342	41655.4	46858.9	46051	42945	42888.9	41893
42	ENSMUSG00000023274	Cd4	33598.9	-0.740026	0.271504	-2.72565	0.00641745	0.0484389	26341.7	15080.2	34075.3	44095.6	41185.9	40814.7
43	ENSMUSG00000025014	Dntt	38554.4	-0.249027	0.150423	-1.65551	0.0978202	0.255502	31910.6	32667.2	41127.5	46713.4	38978.8	39928.8
44	ENSMUSG00000062825	Actg1	42438	0.0551979	0.159323	0.346453	0.729002	0.853569	42578.9	51515.6	35654.9	43755.1	41006	40117.3
45	ENSMUSG00000044712	Slc38a6	47853.3	0.401755	0.238133	1.6871	0.0915839	0.244571	42989.7	68417.1	52014.1	49174.9	44081.8	30442.2
46	ENSMUSG00000076490	Trbc1	41401.3	0.039472	0.118436	0.333278	0.738925	0.860095	41458.8	37854.3	46589.5	42586.3	38578.9	41340.1
47	ENSMUSG00000020914	Top2a	46862.5	0.393701	0.184666	2.13196	0.0330098	0.129413	43417.8	67152.7	49081.7	43421.6	38288.5	39812.9
48	ENSMUSG00000037266	Rsrp1	36685	-0.289732	0.208886	-1.38704	0.165431	0.351609	33246.4	24009.4	41784.4	42611.2	40897.1	37561.2
49	ENSMUSG00000034160	Ogt	36741.5	-0.265068	0.130871	-2.02541	0.0428251	0.15291	35262	28299.6	36565.2	40395.5	39326.5	40600.5
50	ENSMUSG00000020255	D10Wsu102e	44206.7	0.302849	0.230212	1.31552	0.188334	0.381544	42623.3	66033.4	37832.5	45019.1	38622.5	35109.4
51	ENSMUSG00000007850	Hnrnph1	42150.7	0.196599	0.119272	1.64833	0.0992854	0.257639	41387.9	50534.5	43132.6	41102.5	37224.3	39522.2
52	ENSMUSG00000040940	Arhgef1	38378.6	-0.0507081	0.146462	-0.34622	0.729177	0.8536	41271.9	30829.8	41010.3	40125.7	39010.9	38022.7
53	ENSMUSG00000025982	Sf3b1	39087	0.0159993	0.119746	0.13361	0.893711	0.946467	35714.2	37850.9	44346.6	40366.4	38552.8	37690.8
54	ENSMUSG00000049775	Tmsb4x	36528.1	-0.175634	0.13583	-1.29304	0.195997	0.390483	39626.6	30109.2	33185.7	38482.2	40571.9	37192.9
55	ENSMUSG00000079491	H2-T10	36893.3	-0.099639	0.12755	-0.781175	0.4347	0.638494	30794.4	38216.4	37849.2	40528.3	37317.8	36653.6
56	ENSMUSG00000071866	Ppia	46458.6	0.541318	0.207684	2.60644	0.00914878	0.0599635	44900.3	73510.5	46810.9	38950.7	37266.9	37312.5
57	ENSMUSG00000030707	Coro1a	37213.2	-0.00928492	0.0920809	-0.100834	0.919682	0.958905	37775.9	36340.9	37163.3	40125.9	36585.6	35287.9
58	ENSMUSG00000023004	Tuba1b	43728.6	0.530768	0.237452	2.23527	0.0253997	0.110215	40435.2	72430	42184	38228.1	34279.6	34814.7
59	ENSMUSG00000053044	Cd8b1	28733.6	-0.691085	0.141985	-4.86732	1.1312e-06	8.51818e-05	20255.9	19873.9	25810.7	37485.1	33540.9	35435
60	ENSMUSG00000040225	Prrc2c	34634.9	-0.0368935	0.120598	-0.305921	0.759665	0.872066	30936.6	38681.4	32958.9	35987.2	33966.4	35278.8
61	ENSMUSG00000022961	Son	33590.7	-0.118498	0.0920786	-1.28692	0.198122	0.393045	31715.5	30689.8	34231.2	36601.8	34312.1	33993.9
62	ENSMUSG00000043716	Rpl7	40321.6	0.390931	0.179026	2.18366	0.0289873	0.119544	40061.7	58090.8	39102.3	34989.7	34890.1	34795.1
63	ENSMUSG00000019982	Myb	35580.5	0.0756062	0.116245	0.650402	0.515432	0.704321	32869.9	36199.3	40468.9	34808.6	33163.2	35973.2
64	ENSMUSG00000042079	Hnrnpf	37850.8	0.304187	0.145877	2.08523	0.0370484	0.139788	36956.6	49542.2	38981.1	35675.9	32600.3	33348.8
65	ENSMUSG00000031320	Rps4x	44205.3	0.688581	0.271225	2.53878	0.0111239	0.0672403	42920.8	81245.9	39510.1	33249	34116	34190
66	ENSMUSG00000029530	Ccr9	37399.5	0.284256	0.124327	2.28637	0.0222328	0.102313	43047.1	35760.4	44408.3	35184.5	31884.9	34111.8
67	ENSMUSG00000034165	Ccnd3	32733.3	-0.0639502	0.146482	-0.436572	0.662422	0.810461	29959.2	30089.2	35976	38441.3	31630.9	30303.2
68	ENSMUSG00000048154	Kmt2d	33580.8	0.0257331	0.194808	0.132094	0.89491	0.946983	30528.8	43776.2	27336.2	32679.1	31874.3	35290.5
69	ENSMUSG00000022283	Pabpc1	47045.6	0.891456	0.342026	2.6064	0.00915004	0.0599635	43805.6	101821	37778.4	32790	32733.7	33344.3
70	ENSMUSG00000030104	Edem1	30055.3	-0.268667	0.128178	-2.09604	0.0360783	0.137275	24759.4	27131.3	29903.8	36442	31267.7	30827.6
71	ENSMUSG00000025393	Atp5b	39377.3	0.487375	0.218308	2.23251	0.0255811	0.110614	37488.8	62541	37868.5	33866.9	32011.4	32487.2
72	ENSMUSG00000028581	Laptm5	27163	-0.600753	0.127082	-4.72727	2.27559e-06	0.000151998	22883.7	18584.1	23295	34258	31548.5	32408.7
73	ENSMUSG00000060743	H3f3a	37108.9	0.386922	0.129956	2.97733	0.00290773	0.0298662	37810.7	48520.3	39835.8	33247.6	31359.6	31879.3
74	ENSMUSG00000061232	H2-K1	26958.3	-0.561728	0.146499	-3.83433	0.000125906	0.00338949	24552.6	18652.9	22120.1	29013	34831.2	32579.8
75	ENSMUSG00000021477	Ctsl	29866.4	-0.205908	0.121999	-1.68778	0.091453	0.244303	28261.6	24336.2	30617.8	32774.6	30593.8	32614.7
76	ENSMUSG00000064345	mt-Nd2	37991.1	0.464991	0.141299	3.29082	0.000998943	0.0148345	38909	51963.4	41311.3	32111.4	31020.6	32630.8
77	ENSMUSG00000071796	6820431F20Rik	31090.8	0.00784358	0.0940855	0.0833665	0.93356	0.966797	29215	32707.3	31604.2	32278.6	31179.5	29560.4
78	ENSMUSG00000031328	Flna	27537.8	-0.357745	0.109144	-3.27775	0.00104639	0.0151998	26344.7	21668.5	24409.4	31060.6	31320.9	30422.9
79	ENSMUSG00000000787	Ddx3x	28519.4	-0.239635	0.299166	-0.801012	0.423125	0.629083	25546	14925.4	37997.1	32736.2	29788.4	30123.3
80	ENSMUSG00000020372	Gnb2l1	37647.2	0.53646	0.195051	2.75035	0.00595314	0.0462462	39297.4	58062.6	36341.7	30359.7	30492	31329.8
81	ENSMUSG00000034349	Smc4	34118.7	0.305592	0.200689	1.52271	0.127831	0.299441	30906.7	49325.7	32924.1	32877.9	29306.6	29371.1
82	ENSMUSG00000021134	Srsf5	29042.7	-0.105236	0.106005	-0.99275	0.320832	0.531137	27579.9	25635.2	30736.3	30791.1	29637.7	29876.2
83	ENSMUSG00000059005	Hnrnpa3	36122.3	0.503426	0.165501	3.04184	0.00235141	0.0257461	35929	52194.5	38962.2	29364.1	29510.2	30774
84	ENSMUSG00000041459	Tardbp	33763.2	0.342592	0.177923	1.9255	0.0541666	0.17745	33366.9	47607.2	32286.8	31316	28721	29281.3
85	ENSMUSG00000040723	Rcsd1	27132.4	-0.272224	0.186997	-1.45577	0.145456	0.324175	20080.2	22323.1	31337.1	28740.1	28967.6	31346
86	ENSMUSG00000038393	Txnip	24363.1	-0.637411	0.200031	-3.18656	0.00143973	0.0187107	18699.7	15551.9	22948.9	23937.3	30920.8	34119.8
87	ENSMUSG00000041642	Kif21b	28684.3	-0.0765321	0.116996	-0.654142	0.513021	0.702243	25879.4	26317.8	31573.9	29460.9	28861.5	30012.5
88	ENSMUSG00000007880	Arid1a	31783	0.22157	0.177695	1.24691	0.212429	0.410589	28676.4	43198.4	30782.2	29809.2	28719.3	29512.8
89	ENSMUSG00000056201	Cfl1	31985.8	0.242104	0.138689	1.74566	0.0808707	0.227076	31444.5	40753.9	31791.9	30367.6	28778	28778.7
90	ENSMUSG00000086583	Gm15500	35552.1	0.556525	0.210358	2.64561	0.0081543	0.0558147	36296.4	56746.2	33934.1	28742.8	29022.2	28570.7
91	ENSMUSG00000040479	Dgkz	26247.7	-0.233267	0.0822833	-2.83493	0.00458363	0.0396173	24443.7	22936.3	25010.6	29174.7	28002.3	27918.5
92	ENSMUSG00000060802	B2m	24697.4	-0.429665	0.115579	-3.71752	0.000201191	0.0048081	21572.9	22096.5	19471	25791.7	30742.9	28509.4
93	ENSMUSG00000063870	Chd4	28470.5	0.0340674	0.110779	0.307525	0.758444	0.871648	29415.9	30970.1	26033.8	29507.9	26670.1	28225.3
94	ENSMUSG00000100862	Gm10925	30239.3	0.201776	0.208051	0.969839	0.332127	0.542134	39844.8	26925.9	30280.1	34031.8	27191.9	23161.1
95	ENSMUSG00000021270	Hsp90aa1	33163.6	0.484389	0.346325	1.39865	0.161917	0.346866	27143.6	64520.2	24374.2	26169.1	25850.9	30923.6
96	ENSMUSG00000066551	Hmgb1	32792	0.472212	0.133624	3.53388	0.000409513	0.00809092	33106.2	42956.3	38271.2	29169.3	27291.7	25957
97	ENSMUSG00000018654	Ikzf1	31260.5	0.353402	0.090892	3.88815	0.000101009	0.00286924	37323.7	32965.9	34920.4	27883.3	27804.1	26665.5
98	ENSMUSG00000025261	Huwe1	27530.4	0.0116487	0.101174	0.115136	0.908337	0.95274	26454.6	30208.6	26261.1	28310.1	26632.3	27315.7
99	ENSMUSG00000004980	Hnrnpa2b1	27106.8	-0.0321539	0.127914	-0.251372	0.801527	0.895763	24382.5	30672.4	25359.8	28241	25954.3	28030.8
100	ENSMUSG00000048251	Bcl11b	29140.2	0.176562	0.104478	1.68995	0.0910382	0.243603	28983	31435.8	32344.5	29633.7	26321.5	26122.7
101	ENSMUSG00000028522	Mier1	26657.9	-0.0366462	0.227108	-0.16136	0.87181	0.93487	27354.3	17967.3	33636.3	28767.9	26123.1	26098.7
102	ENSMUSG00000031902	Nfatc3	23685.5	-0.403471	0.184852	-2.18267	0.02906	0.119646	17071.1	18041.9	26071.9	27756.9	26014.5	27156.9
103	ENSMUSG00000025085	Ablim1	28621.4	0.166551	0.0853919	1.95043	0.0511244	0.171065	31754.5	28661.6	30398.1	27592.6	26273.9	27047.6
104	ENSMUSG00000018379	Srsf1	28651.1	0.191198	0.117273	1.63036	0.103025	0.263108	27563.8	34071.1	30005.6	27782.1	25751.2	26732.6
105	ENSMUSG00000025428	Atp5a1	29741	0.299089	0.164214	1.82134	0.0685557	0.204642	28337.8	40437	29664.1	27462.5	26074.8	26469.7
106	ENSMUSG00000026234	Ncl	35219.8	0.726195	0.270138	2.68824	0.00718298	0.0515367	32848	65242	33614.4	27839	26175.5	25599.9
107	ENSMUSG00000024393	Prrc2a	27914.4	0.160545	0.147426	1.08899	0.27616	0.483611	26073.4	35148.4	27176	27232.5	25441.9	26414.4
108	ENSMUSG00000006333	Rps9	30221.3	0.373629	0.18031	2.07215	0.0382511	0.142373	29404.2	43419.1	29515.9	26231.5	26303.1	26453.9
109	ENSMUSG00000028649	Macf1	22485.5	-0.491347	0.100972	-4.86617	1.13781e-06	8.52769e-05	20082.3	17876.4	18120.2	25123.8	25789.5	27920.4
110	ENSMUSG00000016559	H3f3b	27945.2	0.175891	0.098113	1.79274	0.0730146	0.212857	27869.2	30635.5	30435.5	27190.2	27090.4	24450.5
111	ENSMUSG00000027763	Mbnl1	34425.7	0.703126	0.149087	4.71622	2.40267e-06	0.000157197	38939.5	50750.8	38267.9	27854.1	25900.9	24841.3
112	ENSMUSG00000017485	Top2b	27861	0.178132	0.102082	1.745	0.0809854	0.227205	27548.1	31180	30008.4	27657.6	24559.1	26212.6
113	ENSMUSG00000022285	Ywhaz	29024.3	0.311026	0.176926	1.75795	0.0787562	0.223514	27694.5	40607.3	28121.1	26601.8	25539.4	25581.5
114	ENSMUSG00000028495	Rps6	30893.7	0.472291	0.214023	2.20673	0.0273329	0.114727	30490.6	48475.3	28752	25743.4	26001.7	25899.4
115	ENSMUSG00000031207	Msn	24068.9	-0.141146	0.079414	-1.77734	0.0755123	0.217611	24013.4	22196.9	22466.4	25473.9	25479.2	24783.4
116	ENSMUSG00000033545	Znrf1	23139.6	-0.258124	0.140557	-1.83643	0.0662938	0.200483	20938.9	18207.9	24077.5	27001.7	24652.8	23959
117	ENSMUSG00000018293	Pfn1	24806	-0.0283065	0.0902271	-0.313725	0.75373	0.869467	24312.3	25458.1	23917.8	26495.5	25009.3	23643.3
118	ENSMUSG00000069014	Gm5641	28758.6	0.376557	0.183306	2.05425	0.0399513	0.146418	27467.2	41246.1	28758.7	26671.9	24475.1	23932.5
119	ENSMUSG00000028465	Tln1	22199.8	-0.36294	0.097914	-3.70672	0.000209963	0.00495835	19870.3	17828.3	20567.1	25331.9	24182	25418.8
120	ENSMUSG00000021546	Hnrnpk	25685.2	0.114463	0.126618	0.904005	0.365993	0.575085	23638.1	30328.6	26144.5	25219.2	23739.8	25040.9
121	ENSMUSG00000028832	Stmn1	32677.6	0.72686	0.174444	4.16673	3.08997e-05	0.00115794	32742.4	50113	39363.9	25681.9	24010	24154.6
122	ENSMUSG00000030655	Smg1	24463.1	-0.0156502	0.125394	-0.124808	0.900676	0.949633	22760.2	26659.2	23571.7	25623.7	21924.5	26239
123	ENSMUSG00000022475	Hdac7	24501.7	0.00278228	0.0979987	0.028391	0.97735	0.98906	22667.3	25631.2	25277.6	25698.7	23881.3	23854
124	ENSMUSG00000027620	Rbm39	24624.3	0.0270899	0.115046	0.23547	0.813844	0.903177	22141.2	25164.5	27261.8	25027.2	23502.7	24648.5
125	ENSMUSG00000020423	Btg2	19115.3	-0.81382	0.166827	-4.87823	1.07044e-06	8.13736e-05	15264.7	10864.8	15457.1	25715.6	23132.7	24256.8
126	ENSMUSG00000015165	Hnrnpl	24588	0.0685554	0.104886	0.653618	0.513358	0.702249	23620.5	27457.7	24438.1	25253.9	23171	23586.7
127	ENSMUSG00000030536	Iqgap1	22700.1	-0.156467	0.141393	-1.10661	0.268461	0.475029	18328.6	24892.4	21190.7	24067.4	23114.8	24606.8
128	ENSMUSG00000054387	Mdm4	23637.6	-0.0349383	0.139744	-0.250016	0.802575	0.896313	23245.1	22014.6	24793.1	26551.4	20221.8	24999.5
129	ENSMUSG00000027347	Rasgrp1	22564	-0.171371	0.179193	-0.95635	0.338895	0.549251	23093.9	16335.7	24246	26122.3	23235.7	22350.1
130	ENSMUSG00000073411	H2-D1	20333.3	-0.498479	0.12422	-4.01288	5.99814e-05	0.00195417	17969.1	17348.1	15248.3	21496.4	25773.4	24164.6
131	ENSMUSG00000038241	Cep250	20815.1	-0.415003	0.251373	-1.65095	0.0987492	0.25679	20238.2	11039.8	22247.7	24211.4	23379.4	23773.9
132	ENSMUSG00000002028	Kmt2a	22895.1	-0.108835	0.119176	-0.913227	0.361123	0.569942	22663.8	23136.9	20294.7	24971.9	21247.2	25056.1
133	ENSMUSG00000007892	Rplp1	27222.4	0.374322	0.173682	2.15522	0.031145	0.124644	27962.1	38488.3	25753	23605	24051.3	23475
134	ENSMUSG00000005198	Polr2a	25426.9	0.218197	0.173233	1.25956	0.207829	0.405192	22452.4	33963.7	25622.6	24156.4	23337.4	23029
135	ENSMUSG00000052397	Ezr	25304	0.2069	0.109869	1.88315	0.0596802	0.188092	25582.8	29023.9	26739.3	25605.4	22278.4	22594.2
136	ENSMUSG00000017404	Rpl19	27821.8	0.455811	0.189747	2.4022	0.0162967	0.0850196	27610.4	41622.6	27309.4	23881.5	22919.9	23587
137	ENSMUSG00000049109	Themis	22742.4	-0.0909762	0.118525	-0.76757	0.442743	0.645562	20493.2	21818.8	23764.5	25861.9	21964.1	22551.6
138	ENSMUSG00000003970	Rpl8	30698.4	0.694649	0.298723	2.32539	0.0200509	0.0963846	28092.5	59186.3	26569.7	23035.5	23722.7	23583.8
139	ENSMUSG00000018983	E2f2	22129.1	-0.161277	0.132511	-1.21708	0.223572	0.424597	20040.9	18924	23715.3	25320.1	21829.6	22945
140	ENSMUSG00000027184	Caprin1	26901	0.396965	0.172451	2.3019	0.0213406	0.0997018	27200.1	38094.1	26442.6	24565.5	23020	22083.9
141	ENSMUSG00000015749	Anp32e	26030.1	0.332832	0.162581	2.04717	0.0406412	0.147823	24244.5	34753.8	28060.2	24883	22520.3	21718.5
142	ENSMUSG00000024608	Rps14	27118	0.448543	0.180337	2.48725	0.0128734	0.0736072	27284.4	39814.5	26801.1	23217.3	22568	23022.4
143	ENSMUSG00000028820	Sfpq	25796.1	0.335847	0.131137	2.56103	0.0104362	0.0645753	26160.2	32863.1	27332.3	23949.4	21174.9	23296.7
144	ENSMUSG00000071172	Srsf3	25275.1	0.286934	0.137812	2.08207	0.0373364	0.140244	25320.5	32564.2	25456.8	23710.4	22138.1	22460.6
145	ENSMUSG00000050708	Ftl1	22491.1	-0.0284368	0.0992052	-0.286647	0.774383	0.880251	21841	24168.8	20799	22706.4	23324.8	22106.5
146	ENSMUSG00000001588	Acap1	20433.4	-0.313047	0.152159	-2.05737	0.0396508	0.145715	19187.2	14788.8	20699.2	22985.6	21929.5	23010.4
147	ENSMUSG00000076617	Ighm	18699.2	-0.605979	0.134862	-4.49334	7.01146e-06	0.000356739	13631.2	14690.3	16165.4	19678.8	24607.6	23421.9
148	ENSMUSG00000030830	Itgal	20400.6	-0.306476	0.130602	-2.34665	0.018943	0.0929908	19338	15484.4	19902.5	22934.6	22683.8	22060.1
149	ENSMUSG00000031311	Nono	24048.9	0.200695	0.108682	1.84662	0.0648025	0.197622	24078	28545.1	24534	23101.2	21914	22121.1
150	ENSMUSG00000020788	Atp2a3	19121.3	-0.485221	0.148447	-3.26866	0.00108057	0.0155548	15826.7	13430.3	18550.5	23616.4	21507.3	21796.9
151	ENSMUSG00000006179	Prss16	22444.5	0.0182737	0.178474	0.102389	0.918448	0.95813	25166.6	18392.1	24201	18978	22348.7	25580.8
152	ENSMUSG00000029614	Rpl6	27346.6	0.550961	0.191531	2.87661	0.0040197	0.0363423	28301.3	42164.7	27051.9	21969.4	22443.7	22148.6
153	ENSMUSG00000057666	Gapdh	26663.7	0.492556	0.214118	2.3004	0.0214255	0.0998941	24879.3	41891.1	26745.2	23355.2	21957.5	21154.1
154	ENSMUSG00000033826	Dnah8	16711.4	-0.973422	0.137579	-7.07534	1.4908e-12	7.43723e-10	11229.9	10133.2	12471.1	24524.2	19790	22120.2
155	ENSMUSG00000026341	Actr3	23100.6	0.125267	0.0859013	1.45827	0.144766	0.322998	23950.5	24915.2	23442.7	23138.9	22156.6	20999.8
156	ENSMUSG00000031229	Atrx	23020.4	0.117799	0.101711	1.15817	0.246796	0.451197	22760.8	24573.8	24544.2	23528.8	20332.6	22382.1
157	ENSMUSG00000039630	Hnrnpu	24826.4	0.328056	0.154202	2.12745	0.0333831	0.130176	24247.1	33178.4	25485.4	22475.8	20633.7	22938
158	ENSMUSG00000035545	Leng8	20973.4	-0.141538	0.108874	-1.30002	0.193595	0.387821	19315.9	18424.9	22095.2	21983	21428.3	22593.3
159	ENSMUSG00000005417	Mprip	20553.9	-0.175429	0.252408	-0.69502	0.487043	0.68371	19561.5	12373.2	25982.8	21790.5	21321.5	22294
160	ENSMUSG00000058546	Rpl23a	26901.9	0.562066	0.216958	2.59067	0.00957896	0.0616358	27443.2	43473.6	25314.6	21677.5	21930.2	21572.3
161	ENSMUSG00000019818	Cd164	21680.4	0.0065993	0.111385	0.0592479	0.952755	0.975387	19540.2	23800.7	21849.6	21974.2	20905	22012.9
162	ENSMUSG00000009079	Ewsr1	22826.9	0.154077	0.0964911	1.5968	0.11031	0.273931	22388.6	23930.7	25815.1	22222.5	21596.1	21008.3
163	ENSMUSG00000029705	Cux1	21360.3	-0.0319255	0.115488	-0.27644	0.78221	0.884676	19647.5	22514.9	21209.6	23681.5	20016.3	21092.3
164	ENSMUSG00000059796	Eif4a1	30086	0.840775	0.252677	3.32748	0.000876367	0.0136941	32289.3	55292.2	28257	23073.4	20723.7	20880.4
165	ENSMUSG00000054128	H2-T3	21423	-0.010023	0.0963432	-0.104035	0.917142	0.957833	21001.5	20142.2	22901.2	21940.7	20542.9	22009.6
166	ENSMUSG00000018707	Dync1h1	21142	-0.046767	0.140426	-0.333036	0.739107	0.860181	19392.3	24217.4	18788.8	19958	21788.4	22706.8
167	ENSMUSG00000100725	Gm28062	24914.1	0.404121	0.198068	2.04031	0.0413193	0.149303	22816.5	36966	25360.3	22453.4	20552.4	21335.8
168	ENSMUSG00000020850	Prpf8	21828	0.0526831	0.160695	0.327846	0.743028	0.862105	19078.8	27189.6	20411.6	21751.7	21012.6	21523.9
169	ENSMUSG00000022895	Ets2	19832.7	-0.232401	0.132569	-1.75306	0.0795913	0.225101	18802	15908.5	20005.1	23351.6	20566.3	20362.6
170	ENSMUSG00000030275	Etnk1	19895.1	-0.22159	0.129969	-1.70494	0.0882049	0.238931	17633.8	16297.9	21178.7	21417.4	21190.7	21652.3
171	ENSMUSG00000047215	Rpl9	24538.7	0.426505	0.201408	2.11762	0.0342073	0.132224	23907.7	37143.5	23368.2	20363.3	21045.8	21403.4
172	ENSMUSG00000018501	Ncor1	21149.3	0.0294463	0.0982187	0.299803	0.764327	0.875303	20046.8	22588.9	21459.5	21328.8	19701.6	21770.1
173	ENSMUSG00000006498	Ptbp1	24922.4	0.470289	0.172116	2.7324	0.00628752	0.047816	24851.7	36087.9	25907.4	21979.5	20549.3	20158.5
174	ENSMUSG00000057113	Npm1	28060.4	0.755627	0.300329	2.516	0.0118695	0.069998	25883.4	55126.5	24726.8	20631.8	21097.7	20896.5
175	ENSMUSG00000022141	Nipbl	20616.4	-0.0188378	0.105225	-0.179025	0.857918	0.926895	18665.7	21217.9	21562.2	21355.2	19613.6	21283.9
176	ENSMUSG00000028248	Pnisr	19839.7	-0.125559	0.112369	-1.11738	0.263832	0.470541	18613.1	17388.8	20928.4	21035.1	19643.6	21429.2
177	ENSMUSG00000016921	Srsf6	23715.5	0.371065	0.140082	2.64891	0.00807526	0.0554722	24295	31622.9	24328.5	20712.7	20519.2	20814.6
178	ENSMUSG00000032503	Arpp21	20223.5	-0.0577179	0.20942	-0.275608	0.782849	0.885085	18192.3	15207.3	26057.4	22033.3	19864.9	19985.8
179	ENSMUSG00000008730	Hipk1	21013.1	0.0595029	0.137233	0.433592	0.664585	0.81196	18329.8	24182.6	21827.5	21845.2	19907.6	19986.1
180	ENSMUSG00000008348	Ubc	19696.3	-0.127758	0.0806448	-1.5842	0.113148	0.278051	18182.2	19737.2	18555.5	20199.7	20484.9	21018.5
181	ENSMUSG00000067274	Rplp0	25137.3	0.540233	0.203468	2.65513	0.00792778	0.0549063	26556.9	39268.8	23543.3	20367.7	20464.5	20622.7
182	ENSMUSG00000047675	Rps8	26150.1	0.637148	0.269185	2.36695	0.0179351	0.0900932	25312.9	47142.9	23042	19694.4	20482.7	21225.6
183	ENSMUSG00000030795	Fus	22718.4	0.294967	0.15453	1.9088	0.0562881	0.181385	22291.3	29993.1	22814.6	21713.6	20534.3	18963.3
184	ENSMUSG00000022710	Usp7	21358.9	0.132887	0.0905148	1.46812	0.142071	0.319439	22073.4	22813	22138.5	21760.5	19197.3	20170.6
185	ENSMUSG00000024222	Fkbp5	20706.7	0.0512544	0.221179	0.231732	0.816746	0.904664	14356	25139.5	23728.2	19129.5	19997.5	21889.3
186	ENSMUSG00000022314	Rad21	23406	0.397518	0.206769	1.92252	0.0545406	0.178341	20965.6	35030.3	23835.9	21633.8	19670.7	19300.1
187	ENSMUSG00000070738	Dgkd	20788.1	0.0843877	0.0892959	0.945034	0.344642	0.555082	20219	21287.2	22681.6	20807.4	19819.8	19913.5
188	ENSMUSG00000004880	Lbr	19773.4	-0.0591325	0.109825	-0.538423	0.590285	0.759694	17745.7	20146.7	20212.6	21762.7	19232.8	19540.3
189	ENSMUSG00000020849	Ywhae	23823.2	0.445554	0.160276	2.77992	0.00543731	0.0436846	24321.9	33614.6	24482.8	20943.7	19844.2	19732.1
190	ENSMUSG00000020594	Pum2	21268.2	0.152539	0.108665	1.40376	0.160392	0.344523	20670	24450.4	22054.3	21289.3	19663.2	19481.8
191	ENSMUSG00000022372	Sla	19383.8	-0.0972109	0.143857	-0.675748	0.4992	0.693279	17272.1	16852.1	22068.6	21181	18983	19946.2
192	ENSMUSG00000066036	Ubr4	19219.4	-0.117878	0.10413	-1.13203	0.257624	0.463455	18385.5	19767.9	17151.2	18823.5	20192.5	20995.6
193	ENSMUSG00000062647	Rpl7a	23858.2	0.474504	0.204553	2.31971	0.0203565	0.0971802	23478.4	36846.2	22916	20104.3	20268.3	19536.2
194	ENSMUSG00000019432	Ddx39b	20764	0.124485	0.119964	1.03769	0.299413	0.507757	19913.9	24626	20438.3	20198.5	19811.4	19595.7
195	ENSMUSG00000052142	Rasal3	18756.3	-0.169945	0.136824	-1.24207	0.214212	0.412806	20008.7	14919	18030.6	20100.2	19775.3	19703.9
196	ENSMUSG00000034120	Srsf2	23407.3	0.452792	0.195302	2.31842	0.0204266	0.0972823	21880.1	35153.2	24119.3	20419.5	19562.8	19309.1
197	ENSMUSG00000062611	Rps3a2	17690.8	-0.3304	0.240242	-1.37528	0.169044	0.3563	13027	22103.6	11891.4	19252.1	20022.9	19847.7
198	ENSMUSG00000039262	Prrc2b	19665.1	-0.00358672	0.105667	-0.0339436	0.972922	0.986858	18015.2	21620.3	19286.7	19747.5	19546.3	19774.7
199	ENSMUSG00000032228	Tcf12	22701.8	0.387016	0.118471	3.26674	0.00108793	0.0156193	23883.5	28229.9	25072.6	21430.4	18669.7	18924.7
200	ENSMUSG00000024576	Csnk1a1	20691	0.144016	0.105192	1.36908	0.170974	0.358994	21068	23695.3	20405.8	20455.3	18663.2	19858.8
201	ENSMUSG00000052296	Ppp6r1	19600.7	-0.00847376	0.091111	-0.0930047	0.9259	0.961933	18233.8	20292.9	20103.1	20376.3	19313.2	19285
202	ENSMUSG00000027940	Tpm3	19299.5	-0.0452443	0.0780197	-0.579909	0.561976	0.740397	18782.6	19639.5	18568.8	20244.7	19469.8	19091.9
203	ENSMUSG00000032562	Gnai2	18280	-0.206003	0.0828547	-2.48632	0.0129072	0.0736288	17266.3	16679.6	16985	20662.6	19233.2	18853.4
204	ENSMUSG00000021910	Nisch	17936.5	-0.261648	0.0710249	-3.68388	0.000229706	0.00536115	16577.7	16194.3	16171.1	19945.8	19086.5	19643.8
205	ENSMUSG00000042699	Dhx9	22338.4	0.37194	0.147575	2.52035	0.0117237	0.0693689	22309.6	29906.2	23390.9	20620.9	19122	18680.9
206	ENSMUSG00000022462	Slc38a2	20131.8	0.0998104	0.127774	0.781149	0.434715	0.638494	18501.5	23690.1	20292.6	20307.6	18762.8	19236.1
207	ENSMUSG00000026219	Trip12	19388.4	-0.00190171	0.0666456	-0.0285346	0.977236	0.989058	19582.6	19195.7	19348.4	19377.2	19252.7	19573.9
208	ENSMUSG00000022884	Eif4a2	20468.3	0.170365	0.145436	1.17141	0.241435	0.4452	20238.9	25783	19005	19591.4	19085.1	19106.3
209	ENSMUSG00000029068	Ccnl2	18697.6	-0.0745848	0.084722	-0.880347	0.378671	0.587474	17859.8	17651.3	19131.5	19864.6	18590.3	19088.1
210	ENSMUSG00000033161	Atp1a1	21368.1	0.306115	0.161871	1.8911	0.058611	0.18635	19921	28804.2	22154.8	19334.5	18525.3	19468.4
211	ENSMUSG00000062328	Rpl17	22805.7	0.473721	0.183511	2.58143	0.00983918	0.0625538	24284.9	33668.8	21596.7	18745.7	19035.6	19502.7
212	ENSMUSG00000017421	Zfp207	20247.5	0.170443	0.112241	1.51854	0.128878	0.300907	20266.8	23672.7	20387.6	20007.3	17943.7	19207.1
213	ENSMUSG00000030744	Rps3	24068.6	0.613125	0.232168	2.64087	0.00826945	0.056416	24565.3	40470.7	22286.8	18937.1	19370.7	18781.3
214	ENSMUSG00000037894	H2afz	24263.4	0.634908	0.209403	3.03199	0.00242949	0.0262945	23497	38984.6	26072.2	20655.6	18675.8	17695.3
215	ENSMUSG00000020358	Hnrnpab	22690.1	0.482562	0.219631	2.19715	0.0280097	0.116761	21583.7	35932.3	21834	20073.2	18760.7	17956.6
216	ENSMUSG00000028530	Jak1	20461.9	0.217958	0.0806433	2.70274	0.00687697	0.0503171	22913.5	22222.9	20877.2	18985	18897.3	18875.6
217	ENSMUSG00000026034	Clk1	17447.1	-0.241522	0.131771	-1.83289	0.0668186	0.201453	17563.1	13565.6	16840.9	18802.2	18507.4	19403.5
218	ENSMUSG00000020362	Cnot6	19752.8	0.140942	0.0909053	1.55043	0.121038	0.289739	20359	20311.2	21480	20067.8	18133.1	18165.7
219	ENSMUSG00000038612	Mcl1	17672.3	-0.172612	0.0869463	-1.98527	0.0471145	0.162201	17357.4	15587.4	16903.9	18341.2	18791.6	19052.1
220	ENSMUSG00000032187	Smarca4	18985.2	0.0430413	0.102642	0.419333	0.674973	0.81879	17957.8	19109.2	20738	19728.3	17953.5	18424.1
221	ENSMUSG00000006932	Ctnnb1	19218.5	0.0926087	0.0949549	0.975291	0.329416	0.539087	19447.7	21436.5	18621.3	18888.5	18510.9	18406.3
222	ENSMUSG00000069682	Gm10275	25476.4	0.802086	0.299271	2.68013	0.00735938	0.0523552	25515.6	50235.6	21393.4	18289.5	18874.3	18550.1
223	ENSMUSG00000030123	Plxnd1	17662.4	-0.139533	0.191749	-0.727686	0.466806	0.66584	16425.9	12974.5	21026	19900.4	17801.4	17845.9
224	ENSMUSG00000067038	Rps12-ps3	24752.6	0.751831	0.307703	2.44336	0.0145511	0.0794371	22716.6	49114.1	21350.2	17927.4	18459.3	18948.3
225	ENSMUSG00000025290	Rps24	23513.7	0.638779	0.254679	2.50817	0.0121358	0.0708379	23428.8	41388.7	21090.5	18124.6	18736.2	18313.5
226	ENSMUSG00000030337	Vamp1	15601.4	-0.508458	0.235728	-2.15697	0.0310084	0.124408	14366.8	8431.99	15841.4	19661.7	18019.2	17287
227	ENSMUSG00000020395	Itk	17377.9	-0.144643	0.138419	-1.04496	0.29604	0.504696	17913.2	13852.1	17756.5	19216	17732.9	17796.5
228	ENSMUSG00000028759	Hp1bp3	17025.8	-0.199051	0.102816	-1.936	0.0528682	0.174702	15452.4	14814.2	17292.5	18922.5	17913.5	17759.9
229	ENSMUSG00000031167	Rbm3	23401	0.654161	0.15507	4.21848	2.45954e-05	0.000969485	26236.8	34199	25416.1	19748.6	17669.3	17136
230	ENSMUSG00000038252	Ncapd2	21193.4	0.429873	0.186935	2.29958	0.021472	0.100077	19668.1	30917.9	22397	19036.9	17464.9	17675.7
231	ENSMUSG00000003038	Hmgn2	21718.7	0.492782	0.160223	3.07561	0.00210073	0.024125	22155.3	30726	23296	19422.4	17587.4	17125.3
232	ENSMUSG00000024858	Adrbk1	17832.7	-0.00878465	0.0943993	-0.0930584	0.925857	0.961933	18400.2	18607.4	16327.6	17955	18012	17693.7
233	ENSMUSG00000031386	Hcfc1	18113.4	0.0489388	0.143836	0.34024	0.733676	0.8563	16144.8	21739.9	17377.5	18441.3	17173.5	17803.8
234	ENSMUSG00000029313	Aff1	18620.9	0.127506	0.11631	1.09626	0.272966	0.479598	17459.1	20566.9	20303.9	19148.1	17007.6	17239.8
235	ENSMUSG00000019961	Tmpo	19681.1	0.281365	0.190767	1.47491	0.140236	0.317234	17284.9	27648.2	19850.6	18378	16992.1	17933.2
236	ENSMUSG00000024661	Fth1	17579.1	-0.0266397	0.120339	-0.221372	0.824803	0.909711	16604.9	19772.1	15873.9	17486.1	18120.3	17617.1
237	ENSMUSG00000053877	Srcap	17819.7	0.0137605	0.097801	0.140699	0.888108	0.943485	16719	19372.4	17622.7	18225.4	17445.3	17533.3
238	ENSMUSG00000024335	Brd2	19559.3	0.276031	0.17334	1.59242	0.11129	0.275233	19081.1	26771.2	18422.3	18635.3	17249.8	17196.3
239	ENSMUSG00000001440	Kpnb1	22440	0.621095	0.225649	2.75248	0.00591456	0.0460137	22865.7	37347.8	21377.7	18607.4	17260.3	17181
240	ENSMUSG00000056116	H2-T22	17472.3	-0.0329456	0.0906616	-0.363391	0.716313	0.846146	16420.5	16970.7	18427.5	18227.8	17288.5	17499
241	ENSMUSG00000019132	BC005537	17448.8	-0.032907	0.0803644	-0.409473	0.682193	0.823605	16567.2	17934.9	17247.6	17596.7	17246.1	18100.2
242	ENSMUSG00000054717	Hmgb2	19638.2	0.29541	0.201398	1.4668	0.142431	0.319934	17109.9	27827.9	19988	19557.6	16742.6	16603.3
243	ENSMUSG00000036594	H2-Aa	14105.5	-0.726075	0.197735	-3.67197	0.000240692	0.00548149	12474.2	7845.92	11566.6	15698	18433.9	18614.1
244	ENSMUSG00000006740	Kif5b	16970.6	-0.0957814	0.110636	-0.865736	0.386635	0.595431	15173.3	16119.6	17929.2	18619.9	16727.2	17254
245	ENSMUSG00000058443	Rpl10-ps3	19914	0.371389	0.183892	2.01961	0.0434244	0.154325	19341.5	28642.8	19405.8	16583.4	18175.4	17335.3
246	ENSMUSG00000004099	Dnmt1	22453.4	0.66718	0.206875	3.22504	0.00125956	0.0172154	22040.5	36551.3	24072.4	18161.8	16879.4	17014.9
247	ENSMUSG00000048865	Arhgap30	17785.3	0.0751678	0.0877715	0.856404	0.391775	0.600365	18871.1	18774	17100.2	17724.1	16867.7	17374.6
248	ENSMUSG00000005506	Celf1	19300.3	0.303046	0.139918	2.16588	0.0303206	0.122694	19433.4	25125.9	19400.8	17727.4	16743.5	17370.8
249	ENSMUSG00000024991	Eif3a	20960.7	0.516384	0.21135	2.44327	0.0145548	0.0794371	20597.6	33135.7	20284.2	17852.3	16997	16897.3
250	ENSMUSG00000058655	Eif4b	19947.9	0.402038	0.225745	1.78094	0.0749229	0.216483	18077.5	31315.5	18735.8	17195.2	17152.6	17210.5
251	ENSMUSG00000057841	Rpl32	22424.1	0.689139	0.253113	2.72265	0.00647603	0.0487888	22608	39924.8	20508.4	16998.5	17183	17322.2
252	ENSMUSG00000020315	Sptbn1	16572.5	-0.0937467	0.0673852	-1.39121	0.164163	0.350166	16080.5	16050.2	15971.9	17195.6	16834.9	17301.9
253	ENSMUSG00000059208	Hnrnpm	19130.9	0.306497	0.145578	2.10538	0.0352582	0.134954	18327.5	25038.4	20100.9	17598.1	16735.6	16985.1
254	ENSMUSG00000045983	Eif4g1	19911.2	0.413211	0.187185	2.2075	0.0272789	0.11468	19342.1	29269.1	19619.1	17465.3	17041.7	16730.1
255	ENSMUSG00000005566	Trim28	19235.7	0.332191	0.188441	1.76284	0.0779278	0.222468	18346.3	27526.5	18448.9	17525.5	15995.2	17572.1
256	ENSMUSG00000002107	Celf2	16664.6	-0.055859	0.101513	-0.550264	0.582138	0.75469	16251.5	15481.8	17292.2	18146.6	16851.4	15964.1
257	ENSMUSG00000001175	Calm1	18198.3	0.192993	0.11201	1.723	0.0848886	0.233649	18376.2	21514.4	18351.1	17657.4	17197.1	16093.6
258	ENSMUSG00000000740	Rpl13	21112.5	0.575799	0.230091	2.50249	0.0123324	0.0714609	21122.4	35048.3	19641.5	16595.8	17230.9	17036.3
259	ENSMUSG00000010097	Nxf1	16855.3	-0.0163724	0.0958764	-0.170765	0.864408	0.931554	15577.7	17907.4	16794.8	17000.1	16454.4	17397.4
260	ENSMUSG00000024073	Birc6	17001.3	0.0254892	0.101941	0.250039	0.802557	0.896313	16484.1	18521.6	16449	16390.5	16292.9	17870
261	ENSMUSG00000020048	Hsp90b1	18820.3	0.325864	0.173825	1.87466	0.0608392	0.190306	18945.4	26228	17637.3	16342.1	16776.1	16992.7
262	ENSMUSG00000024949	Sf1	16852.5	0.0265113	0.106535	0.248851	0.803476	0.896532	15268.5	18229	17524.7	16908	16366.7	16818
263	ENSMUSG00000101249	Gm29216	17318.5	0.107128	0.0981517	1.09146	0.275072	0.482545	17723.4	19123.5	17036.9	17411.3	15706.8	16909.3
264	ENSMUSG00000028452	Vcp	17847.4	0.190668	0.109673	1.73851	0.0821213	0.229313	17937.1	21240.9	17897.5	16806.3	16707.7	16494.8
265	ENSMUSG00000084349	Rpl3-ps1	20654.8	0.564553	0.236621	2.38589	0.0170377	0.0872881	20756.2	34485.4	18694.7	16101.6	17013.4	16877.5
266	ENSMUSG00000020919	Stat5b	15823.7	-0.145784	0.109298	-1.33383	0.18226	0.373676	13924.5	15242.6	15907.4	18010.6	16061	15796
267	ENSMUSG00000071659	Hnrnpul2	17085	0.0879823	0.111659	0.787954	0.430724	0.635438	16223.8	19660.6	16933.5	16770.6	16238.3	16683.1
268	ENSMUSG00000018209	Stk4	17334.6	0.131679	0.0883142	1.49102	0.135955	0.311345	17438.6	19067.4	17869.7	17320.7	16113.5	16197.7
269	ENSMUSG00000025220	Mgea5	15760.2	-0.137444	0.122726	-1.11993	0.262745	0.469389	15387.9	13234.1	16407.4	17540.2	15783.5	16208
270	ENSMUSG00000047888	Tnrc6b	15285.7	-0.225034	0.105173	-2.13965	0.0323832	0.127898	13239.7	13840	15208.1	17425	15531.6	16469.6
271	ENSMUSG00000009575	Cbx5	19758.1	0.484851	0.282131	1.71853	0.0857001	0.234749	16776	34805.6	17560.6	17425.2	15149.7	16831.5
272	ENSMUSG00000022533	Atp13a3	17640	0.198447	0.167871	1.18213	0.237152	0.440425	16193.8	23189.4	17171	17583.8	15840.3	15861.5
273	ENSMUSG00000073421	H2-Ab1	13461.9	-0.641735	0.195512	-3.28234	0.0010295	0.0150503	12538.6	7860.13	11149.6	14658	17473.3	17091.5
274	ENSMUSG00000052040	Klf13	16478.9	0.0148687	0.167052	0.0890065	0.929077	0.963603	13819.9	15544	20327.5	16996.3	15819.8	16365.8
275	ENSMUSG00000066306	Numa1	15650.9	-0.122533	0.102153	-1.1995	0.230335	0.432138	13806.9	16305.5	14848.2	16170.2	16068.7	16706.2
276	ENSMUSG00000032216	Nedd4	17169.9	0.147465	0.104608	1.40969	0.15863	0.342351	17040.5	19881.2	17219.2	15866.3	16305.3	16707.1
277	ENSMUSG00000028656	Cap1	15274.1	-0.192483	0.110065	-1.74881	0.080324	0.226366	14989	12655.7	15125	16510.6	16255.6	16109
278	ENSMUSG00000022185	Acin1	17949.1	0.269469	0.116757	2.30794	0.0210025	0.0987289	18137.8	21991.1	18733.2	17069.8	15907.6	15855.2
279	ENSMUSG00000024740	Ddb1	18999.1	0.427839	0.187665	2.2798	0.0226194	0.103289	18251.3	28063.8	19072.6	16359.8	15943.4	16303.6
280	ENSMUSG00000064356	mt-Atp8	18572.4	0.370944	0.130259	2.84774	0.00440303	0.0387486	19802.9	24192.5	18845.9	16595	15746	16252
281	ENSMUSG00000038014	Fam120a	16862	0.119341	0.117794	1.01313	0.310999	0.520581	16157.3	19782.5	16737.9	16781.3	15867.7	15845.6
282	ENSMUSG00000023150	Ivns1abp	17341.1	0.197824	0.144587	1.3682	0.171249	0.359217	17141.9	21961.3	16481.7	16757.8	15568.1	16135.7
283	ENSMUSG00000045817	Zfp36l2	18782.8	0.418902	0.383873	1.09125	0.275162	0.482545	9386.76	23483.8	31601.8	12279.3	16222.8	19722.4
284	ENSMUSG00000031101	Sash3	15632.1	-0.0810612	0.0871271	-0.930379	0.352175	0.562076	14525.9	15828.3	15225.3	16814	15822.3	15577
285	ENSMUSG00000020340	Cyfip2	16017.9	-0.00773091	0.110527	-0.0699456	0.944237	0.970125	15035.6	15361	17528.3	17119.2	15505.9	15557.6
286	ENSMUSG00000029823	Luc7l2	15148.6	-0.173933	0.113973	-1.52609	0.126988	0.298036	14327.9	12899.6	15482.2	17088.1	15700.3	15393.7
287	ENSMUSG00000029647	Pan3	15589.6	-0.0827044	0.137808	-0.600141	0.548412	0.73085	14263.1	13571.2	17594.6	16830.3	15103.7	16174.6
288	ENSMUSG00000052146	Rps10	19730.2	0.551116	0.223214	2.469	0.0135491	0.0758938	19869.3	32134.7	18356.8	16078.9	16100.4	15840.8
289	ENSMUSG00000044533	Rps2	20652.3	0.665172	0.282139	2.3576	0.0183933	0.0913243	19506.8	38389.8	18095.8	15510.6	16367.7	16043.1
290	ENSMUSG00000018168	Ikzf3	21830.4	0.794859	0.177854	4.46917	7.85219e-06	0.000386168	30535.2	21374.9	31179.1	17494.9	15373.2	15024.9
291	ENSMUSG00000000486	Sept1	15756.1	-0.0343832	0.123256	-0.278959	0.780277	0.883428	16222.4	13748.8	16733.7	17131.7	15593	15107.2
292	ENSMUSG00000008668	Rps18	19887.8	0.58535	0.243152	2.40734	0.016069	0.0842725	20227.5	33705	17671.6	15456.8	15874.1	16391.9
293	ENSMUSG00000057738	Sptan1	16167.6	0.0468978	0.0785989	0.596672	0.550726	0.7326	15877.1	16591.4	16822.6	15496.4	15777.9	16440.3
294	ENSMUSG00000020091	Eif4ebp2	17755.5	0.305927	0.215151	1.42192	0.15505	0.337269	15474.8	26428.9	16989.8	16435.5	15232.9	15970.8
295	ENSMUSG00000020863	Luc7l3	16464.6	0.107756	0.105329	1.02305	0.306285	0.515552	16192.7	18171.5	16873.6	17142.2	15024.3	15383.5
296	ENSMUSG00000046434	Hnrnpa1	18414.8	0.406018	0.206729	1.96401	0.049529	0.167446	17237.5	27830.2	17900.1	16639.7	16004.8	14876.7
297	ENSMUSG00000002033	Cd3g	15684.9	-0.0245204	0.111245	-0.220418	0.825546	0.910027	15990.7	14017.4	16645.9	16714	15542.3	15198.8
298	ENSMUSG00000012848	Rps5	19616.3	0.569925	0.225373	2.52881	0.011445	0.0683049	19880.1	32206.9	18237.4	15395.5	16096	15882.1
299	ENSMUSG00000005698	Ctcf	16042.7	0.0514782	0.108125	0.476099	0.634004	0.789533	15073.3	16105.3	17808.1	16628.5	15373.6	15267.6
300	ENSMUSG00000057236	Rbbp4	18003.1	0.366094	0.174863	2.09361	0.0362949	0.137791	17415.2	25425.8	17984.9	16502.6	15340.8	15349.1
301	ENSMUSG00000037111	Setd7	14853.9	-0.157637	0.0979153	-1.60993	0.107413	0.269868	13343.1	13735.3	15051	16168.4	14835.5	15990.3
302	ENSMUSG00000043962	Thrap3	16574.5	0.160639	0.0993548	1.61682	0.105918	0.267712	16680.6	18947.4	16860.8	16280	15054.5	15623.8
303	ENSMUSG00000028639	Ybx1	19152.8	0.537344	0.224653	2.39188	0.0167623	0.0863259	18366.1	31209.6	18461.2	15934.1	15598.6	15346.9
304	ENSMUSG00000035569	Ankrd11	16152.1	0.0966679	0.0935761	1.03304	0.301585	0.510282	15751.9	16567.3	17760	16270.6	15164.1	15398.9
305	ENSMUSG00000023845	Lnpep	15791.3	0.038904	0.103499	0.375889	0.706999	0.83902	15301.9	16800.7	15910	16596.1	14319.1	15820
306	ENSMUSG00000045962	Wnk1	16266.4	0.122738	0.099192	1.23738	0.215947	0.414746	16624.2	18407.9	15842	15418	15291.4	16015
307	ENSMUSG00000030654	Arl6ip1	14484.4	-0.217287	0.104642	-2.07649	0.0378487	0.141503	12642.7	14714.5	12830.3	16107.6	15092.2	15518.9
308	ENSMUSG00000095041	AC149090.1	14891.8	-0.130739	0.264494	-0.494297	0.621097	0.781312	14467.6	8888.54	19296.3	14485.6	15278.5	16934.2
309	ENSMUSG00000016319	Slc25a5	17018.4	0.246827	0.144747	1.70523	0.0881516	0.238841	16148.7	21904	17359.9	15848.7	15258.5	15590.6
310	ENSMUSG00000001924	Uba1	15887.7	0.0605441	0.121155	0.499723	0.61727	0.778869	15413.4	18452.5	14797.4	15309.4	15513.6	15839.7
311	ENSMUSG00000040481	Bptf	15980.8	0.0774266	0.123787	0.625484	0.531654	0.717216	14949.4	18254.1	16025.2	16671.5	14448.1	15536.8
312	ENSMUSG00000037503	Fam168b	15856.4	0.0566316	0.103945	0.544822	0.585876	0.756281	15126.9	17477.6	15898.6	16457.9	15147.9	15029.8
313	ENSMUSG00000055805	Fmnl1	14664.3	-0.170303	0.102291	-1.66488	0.0959362	0.252587	14650.7	12522.4	14226	15950.2	15406.9	15229.9
314	ENSMUSG00000025862	Stag2	16646.2	0.197809	0.164437	1.20295	0.228996	0.43079	15073.2	21812	16472.7	16107.7	15218.6	15193.3
315	ENSMUSG00000010277	2610507B11Rik	16117.5	0.109713	0.123304	0.889781	0.373584	0.582411	14913.8	18918.8	16357.5	15988.3	15141.4	15385.2
316	ENSMUSG00000002748	Baz1b	17369.5	0.314228	0.180015	1.74557	0.0808866	0.227076	16159.1	24357.8	17244.6	16023.6	14906.4	15525.8
317	ENSMUSG00000051223	Bzw1	18742.6	0.507464	0.198015	2.56276	0.0103845	0.0643546	18833.3	28814.3	18368.8	16072.1	15507.5	14859.4
318	ENSMUSG00000068240	Gm11808	18176.7	0.444334	0.21558	2.06111	0.0392921	0.144897	16929.9	28346.9	17585.3	15699.5	15560.2	14938.4
319	ENSMUSG00000093674	Rpl41	20665.8	0.754361	0.304461	2.47769	0.0132236	0.0746733	19164.1	40819.8	17863.1	15224.7	15646.9	15276.4
320	ENSMUSG00000027523	Gnas	16406.1	0.181805	0.0954173	1.90536	0.0567329	0.18223	18535.6	16812.2	16967.3	14788.5	15066.5	16266.7
321	ENSMUSG00000028410	Dnaja1	16640.7	0.2213	0.263145	0.840982	0.400358	0.60837	15345.8	25688	12709.9	14172.8	14464.1	17463.3
322	ENSMUSG00000038025	Phf2	15056	-0.0570209	0.129761	-0.439431	0.66035	0.808918	12577.1	16032.9	15665.9	15829.4	15009.9	15220.7
323	ENSMUSG00000025132	Arhgdia	14518.8	-0.148133	0.123292	-1.20148	0.229565	0.431404	12612.9	15701.5	13008.4	15799.4	14976	15014.7
324	ENSMUSG00000030742	Lat	17020.6	0.299146	0.10633	2.81338	0.00490239	0.0414302	17158.3	20439.7	18739.1	15852.7	14979.5	14954.1
325	ENSMUSG00000020612	Prkar1a	14737.1	-0.102658	0.0751809	-1.36549	0.172101	0.360506	14766.1	13995.2	13877.2	15391.7	15304.3	15087.9
326	ENSMUSG00000063457	Rps15	18825.8	0.556061	0.248088	2.24138	0.0250013	0.109378	18009.4	32107.6	17112	15229.4	15281	15215.4
327	ENSMUSG00000036698	Ago2	15861.3	0.113049	0.247748	0.456307	0.648169	0.800478	13582.8	23406.2	12458.6	16262.1	14049.7	15408.4
328	ENSMUSG00000076431	Sox4	17147.5	0.3251	0.153313	2.1205	0.033964	0.131602	18182.6	22670.4	16361.3	16245.1	14544.3	14881.1
329	ENSMUSG00000037235	Mxd4	14072.5	-0.236288	0.112256	-2.10491	0.0352993	0.134974	13313.1	11609.6	13844.6	15836.4	14405.5	15425.8
330	ENSMUSG00000033220	Rac2	15160.2	-0.0107536	0.10096	-0.106513	0.915175	0.956723	14761.5	16377.3	14172.6	15885.6	14855.6	14908.8
331	ENSMUSG00000028790	Khdrbs1	15598	0.0895626	0.0958346	0.934554	0.350018	0.56017	15242.7	16691.3	16311.9	16133	14500	14709
332	ENSMUSG00000026626	Ppp2r5a	14486	-0.113813	0.101328	-1.12322	0.261346	0.467679	12845.3	14752.4	14147.3	15666.6	14304	15200.7
333	ENSMUSG00000036478	Btg1	14465.7	-0.117407	0.108194	-1.08516	0.277853	0.48542	13568.2	12708.4	15355.5	14967.8	15028.6	15165.9
334	ENSMUSG00000029366	Dck	14126.5	-0.176677	0.160168	-1.10307	0.269996	0.476641	12116	11727.4	15944.2	16447.3	14175.9	14348.3
335	ENSMUSG00000038324	Trpc4ap	13772.9	-0.240986	0.146531	-1.64461	0.10005	0.258723	12341.7	10889	14644.7	16151	14214.5	14396.5
336	ENSMUSG00000032294	Pkm	19386.9	0.683836	0.275231	2.48459	0.0129701	0.0737113	19367.3	35648.9	16676.3	15073.7	15128.4	14426.6
337	ENSMUSG00000028868	Wasf2	13709.5	-0.244315	0.126754	-1.92747	0.0539211	0.176973	12164.6	11569.8	13919.5	15761.2	15425	13416.7
338	ENSMUSG00000017707	Serinc3	13395.1	-0.31514	0.123917	-2.54316	0.0109855	0.0665685	11437.8	10763.4	13612.2	15202.7	14643	14711.7
339	ENSMUSG00000032580	Rbm5	14520	-0.0656024	0.114329	-0.573802	0.566102	0.742889	15033.8	12578.2	14956.9	15485.1	14365.3	14700.4
340	ENSMUSG00000030263	Lrmp	16423.9	0.279911	0.0993975	2.81607	0.00486145	0.041281	17010.7	17502.3	19523.4	15212.4	14241.1	15053.4
341	ENSMUSG00000021998	Lcp1	15826	0.182433	0.16601	1.09893	0.2718	0.478461	19948.4	17055.1	13472.3	14939.1	15419.6	14121.6
342	ENSMUSG00000030220	Arhgdib	15549.7	0.136981	0.083409	1.64228	0.100533	0.259246	16963.1	15522.7	16375.4	15272.2	14614.7	14549.9
343	ENSMUSG00000007815	Rhoa	14683.9	-0.0246458	0.0788342	-0.312629	0.754563	0.869861	14054.6	14712	14909	15317.8	14499.9	14610.2
344	ENSMUSG00000047126	Cltc	15758.9	0.177414	0.0835127	2.1244	0.0336365	0.130786	16065.6	17682	16432.3	15033.3	14656.9	14683.1
345	ENSMUSG00000033237	Arid2	17082.2	0.394602	0.192652	2.04827	0.0405338	0.147631	15381.4	24805.1	18025.6	15616.1	14453.2	14211.9
346	ENSMUSG00000020460	Rps27a	18358.5	0.573598	0.221269	2.59231	0.0095334	0.0613928	19000.2	29912.6	16969.6	14855.8	14775.1	14637.5
347	ENSMUSG00000064368	mt-Nd6	17458.2	0.450506	0.178148	2.52883	0.0114445	0.0683049	16886.4	25354.2	18246.2	14136.3	14676.1	15449.8
348	ENSMUSG00000013663	Pten	15421.8	0.127993	0.118287	1.08206	0.279227	0.487061	14234.2	16691.5	17390.9	15520.4	14228.7	14465.1
349	ENSMUSG00000032231	Anxa2	13442.9	-0.276625	0.187267	-1.47717	0.13963	0.316627	11478.9	9683.19	15311.8	15450.3	13777	14956.1
350	ENSMUSG00000064373	Sepp1	15081.5	0.0692193	0.129636	0.533953	0.593374	0.761739	14741.3	16773.4	14815.2	16522.3	14420.5	13216.6
351	ENSMUSG00000042524	Sun2	12174.1	-0.601655	0.143961	-4.17928	2.92436e-05	0.00111953	10635.5	8053.23	10326.9	15404.5	14820.2	13804.4
352	ENSMUSG00000067212	H2-T23	12983.1	-0.369149	0.165532	-2.23008	0.0257423	0.110978	11662.8	8976.09	13354.1	14698	14782.1	14425.4
353	ENSMUSG00000007891	Ctsd	16503.5	0.330647	0.140155	2.35915	0.0183168	0.0911217	17228.6	21636.6	16294.5	15016.1	14490.6	14354.5
354	ENSMUSG00000038766	Gabpb2	15141.6	0.100889	0.104349	0.966837	0.333626	0.543833	14610.4	16951.4	15451	15445.9	14126.9	14264.2
355	ENSMUSG00000031389	Arhgap4	13341	-0.269908	0.196911	-1.37071	0.170465	0.358397	13509.6	8707.38	14072.5	14734.4	14419.9	14602.3
356	ENSMUSG00000061787	Rps17	17816.8	0.535313	0.227519	2.35283	0.0186312	0.0921321	17666.6	29118.9	16469.3	14724.7	14393.8	14527.4
357	ENSMUSG00000037608	Bclaf1	15932.8	0.251731	0.117114	2.14944	0.0315992	0.125861	15924	19566.6	16467.9	14774.3	14537.2	14327
358	ENSMUSG00000005763	Cd247	13826.8	-0.150024	0.158286	-0.947801	0.343231	0.553686	13992.2	10555.9	14776.9	15526.5	14051.4	14057.7
359	ENSMUSG00000020297	Nsg2	15814.9	0.233836	0.144162	1.62204	0.104796	0.265929	16458.1	14898.2	19924.7	15558.3	13840.4	14209.8
360	ENSMUSG00000042351	Grap2	15808.5	0.232785	0.0809247	2.87656	0.00402032	0.0363423	16773.1	17240.8	17229.1	15282.4	14063.4	14261.9
361	ENSMUSG00000024590	Lmnb1	16064	0.275506	0.218758	1.25941	0.207883	0.405192	13805.7	23709.8	15264.3	15679.1	14043.6	13881.4
362	ENSMUSG00000020994	Pnn	15738.1	0.222752	0.122995	1.81107	0.0701307	0.207327	15838.4	19368.8	15645.3	14882	14321.5	14372.6
363	ENSMUSG00000001419	Mef2d	13624	-0.185832	0.0919475	-2.02107	0.0432725	0.153957	13097.2	12020.1	13125.3	15260.2	14026.1	14215.3
364	ENSMUSG00000021709	Erbb2ip	15129.2	0.122785	0.10537	1.16528	0.243907	0.447916	14703.9	17413.2	15201.6	14399.3	14297.7	14759.6
365	ENSMUSG00000024948	Map4k2	13426	-0.227899	0.147355	-1.5466	0.12196	0.29094	14495.2	10491.9	12115.7	15091.5	14006	14355.5
366	ENSMUSG00000060586	H2-Eb1	11212.2	-0.866256	0.19238	-4.50284	6.70501e-06	0.000347529	9365.19	5978.06	8487.32	12919.3	15406.6	15116.8
367	ENSMUSG00000048578	Mlec	15990.4	0.274135	0.138423	1.98041	0.0476572	0.163542	16454	20539	15522.5	14715	14163	14549.3
368	ENSMUSG00000030002	Dusp11	13054.9	-0.314496	0.0792781	-3.967	7.27842e-05	0.00226056	11610.8	11602.4	11699.1	14488.5	13841.7	15086.9
369	ENSMUSG00000028906	Epb4.1	14363.1	-0.0215188	0.136862	-0.15723	0.875063	0.937048	12098.8	14880.4	15788.9	15352	14067.8	13990.5
370	ENSMUSG00000052085	Dock8	13893.8	-0.0951986	0.0854377	-1.11425	0.265174	0.471648	13286.8	12778.3	14241.3	14453.9	14221.7	14380.6
371	ENSMUSG00000040952	Rps19	17591.3	0.537945	0.220673	2.43775	0.014779	0.0801943	18484.9	28151.7	15864.4	13649.3	14807.1	14590.6
372	ENSMUSG00000006005	Tpr	16307.5	0.355233	0.123702	2.87168	0.00408301	0.0367785	16711	20885.7	17319.1	14681.1	13871.3	14377.1
373	ENSMUSG00000025203	Scd2	16263.6	0.361536	0.171512	2.10793	0.0350367	0.13438	18094.7	21434.7	15343.2	16330.4	13639.9	12738.8
374	ENSMUSG00000060550	H2-Q7	10725.8	-0.980124	0.165136	-5.93526	2.93377e-09	6.16245e-07	8172.39	6159.74	7316.36	12212.4	16141.6	14352.2
375	ENSMUSG00000031540	Kat6a	14518.1	0.0577955	0.087654	0.659359	0.509665	0.700198	13897.9	15070.4	15458.5	14295.1	13876	14510.6
376	ENSMUSG00000023852	Chd1	14762.6	0.104863	0.0994736	1.05417	0.291803	0.500253	14265.7	15606.1	16024.9	15027.5	13493.2	14158.4
377	ENSMUSG00000021111	Papola	15192.1	0.187541	0.122137	1.53549	0.124664	0.294841	14840.4	18363.5	15331.2	14757.8	13725.3	14134.2
378	ENSMUSG00000028382	Ptbp3	14388.4	0.0423539	0.0890011	0.475881	0.634159	0.78962	14073.6	14565	15160	14965.5	13581.8	13984.7
379	ENSMUSG00000026434	Nucks1	16280.8	0.376896	0.204331	1.84453	0.0651058	0.198321	14599.5	24180.5	16406.7	14980.3	13883.3	13634.4
380	ENSMUSG00000040945	Rcc2	16558.3	0.421765	0.240151	1.75625	0.0790463	0.224018	15162.1	26773.5	14949.5	14585.6	13613.6	14265.6
381	ENSMUSG00000071644	Eef1g	18569.7	0.702774	0.271742	2.58618	0.00970449	0.0620637	17725.8	34289.6	17000.7	13665.4	14375.7	14361.1
382	ENSMUSG00000042744	Gm15800	13083.1	-0.223163	0.110119	-2.02655	0.0427081	0.152663	11256.2	12673.2	12290.6	14470.1	12858.2	14950.3
383	ENSMUSG00000059070	Rpl18	17226	0.536303	0.193321	2.77415	0.00553457	0.0442211	17918.9	26447.9	16807.6	14318.3	14342.6	13520.5
384	ENSMUSG00000035242	Oaz1	12999.9	-0.226832	0.101908	-2.22585	0.0260244	0.111771	11004.4	12942.2	11994	14338.9	13610.1	14109.8
385	ENSMUSG00000021756	Il6st	14345.2	0.0701007	0.158404	0.442544	0.658096	0.807873	17936	13054	13090.5	14346.4	13823.9	13820.5
386	ENSMUSG00000016933	Plcg1	13246.1	-0.162083	0.111707	-1.45096	0.146791	0.32592	13627.4	11452.5	12427.9	14580.9	13136.6	14251.3
387	ENSMUSG00000024298	Zfp871	13523.6	-0.0986113	0.117141	-0.841818	0.39989	0.608333	12349.9	13849.3	12985.8	15241.7	12575.8	14139.4
388	ENSMUSG00000055436	Srsf11	15020	0.199121	0.137328	1.44996	0.14707	0.326274	13519.4	18064.9	16580.8	14249.3	13977.6	13727.8
389	ENSMUSG00000040699	Limd2	13360.8	-0.132462	0.116108	-1.14085	0.253932	0.459507	12929.2	11559.9	13754	14720	14271.7	12930.3
390	ENSMUSG00000060261	Gtf2i	14377.1	0.0852702	0.0985198	0.865513	0.386757	0.595562	14039.7	16092.7	14273.8	13643.7	13852.2	14360.7
391	ENSMUSG00000020393	Kremen1	13985.9	0.00926277	0.170214	0.0544183	0.956602	0.977683	13290.1	11691.8	17110.3	15129.7	13443.4	13250
392	ENSMUSG00000060938	Rpl26	16888.5	0.519251	0.203506	2.55152	0.0107253	0.0657327	17223.2	26335.4	16127.8	13834	13911.9	13898.8
393	ENSMUSG00000038274	Fau	15011.1	0.220905	0.114734	1.92536	0.0541839	0.17747	15006.8	18148.5	15319.4	14243.4	13803.5	13545
394	ENSMUSG00000015120	Ube2i	13917.8	0.017532	0.136743	0.128211	0.897982	0.947856	12583.6	16263.5	13160.7	14650.6	13444.2	13404
395	ENSMUSG00000029505	Ep400	14761.1	0.187036	0.153532	1.21822	0.223139	0.424115	13709.4	18618.9	14821.5	14761.6	12686.8	13968.3
396	ENSMUSG00000022148	Fyb	13654.4	-0.0203978	0.0949358	-0.214859	0.829877	0.912107	13042.4	13241.4	14389.6	14545.3	13429.7	13278.2
397	ENSMUSG00000021488	Nsd1	13991.9	0.0504812	0.132596	0.380715	0.703415	0.836261	12732.5	16404.1	13573.7	14186	13062.3	13992.4
398	ENSMUSG00000022108	Itm2b	12700.1	-0.235979	0.0964749	-2.44602	0.0144443	0.0790572	11903.4	10768.8	12318.5	13314.6	14132.9	13762.1
399	ENSMUSG00000025967	Eef1b2	17936.5	0.689729	0.2325	2.96657	0.0030114	0.0304651	19365.9	30603.9	16463.5	13383.7	14039.9	13762.5
400	ENSMUSG00000078619	Smarcd2	12106.1	-0.384739	0.104404	-3.6851	0.000228616	0.00534352	9764.44	10597	11142.7	14665	13142.3	13325.2
401	ENSMUSG00000062933	Gm10123	17131.4	0.584979	0.198669	2.94448	0.00323494	0.0318192	16773.1	26924.6	17976	14168.8	13332.1	13613.8
402	ENSMUSG00000002985	Apoe	12550.7	-0.249109	0.129	-1.93107	0.0534738	0.175979	11160.2	11950	11299.7	11757.8	15132.1	14004.3
403	ENSMUSG00000024431	Nr3c1	13722.8	0.0214993	0.20447	0.105147	0.916259	0.957338	10428.4	13222.1	17825	13573.7	13003.7	14284.1
404	ENSMUSG00000022858	Tra2b	15224.5	0.307354	0.161534	1.90272	0.0570766	0.18308	14880.1	20608.4	15032	14190.2	13066.7	13569.4
405	ENSMUSG00000024006	Stk38	13144.9	-0.0960124	0.155699	-0.616656	0.537462	0.721739	12387.7	10636.4	15098.6	14255.9	13047.5	13443
406	ENSMUSG00000034297	Med13	13702.7	0.0307724	0.125659	0.244888	0.806543	0.898587	12832.5	15833.3	12881.4	14045.4	13002.6	13621.3
407	ENSMUSG00000029328	Hnrnpdl	14445.6	0.179049	0.11476	1.5602	0.118712	0.286271	14067.3	17019.3	14936.3	14243.1	13392.9	13014.8
408	ENSMUSG00000033685	Ucp2	11986.4	-0.371914	0.104054	-3.57424	0.000351248	0.00729171	10460.3	9562.45	11326.1	13884.2	13133.3	13551.9
409	ENSMUSG00000061315	Naca	16346.9	0.503645	0.20941	2.40507	0.0161693	0.0846316	16009.8	25686.2	15819.1	13575.6	13634.7	13355.7
410	ENSMUSG00000037236	Matr3	14887.9	0.267482	0.136549	1.95888	0.0501272	0.168803	14659.8	19017.6	15115.4	13945.2	13123.9	13465.4
411	ENSMUSG00000078812	Eif5a	17444.8	0.663219	0.256705	2.58359	0.00977788	0.0622881	16889.6	31045	16222	13726.5	13893.1	12892.8
412	ENSMUSG00000055531	Cpsf6	15413.4	0.368327	0.211253	1.74353	0.0812407	0.227491	13956.8	23113.6	15041.8	14503.2	12642.9	13221.8
413	ENSMUSG00000020745	Pafah1b1	13241	-0.0405762	0.10486	-0.386956	0.698789	0.833688	13067.7	12228.4	13867.2	14053.1	12440.3	13789
414	ENSMUSG00000032093	Cd3e	12057.6	-0.328223	0.157991	-2.07748	0.0377571	0.141259	11006.8	8825.67	12242.6	14720	13049.1	12501.1
415	ENSMUSG00000028788	Ptp4a2	13700.3	0.0656914	0.130624	0.502905	0.615031	0.777445	12764.2	16233.8	13039.1	13727.2	13184.6	13252.6
416	ENSMUSG00000078429	Ctdsp2	12875.9	-0.108208	0.127018	-0.851907	0.394265	0.602532	13649.5	10708.4	12821.3	13886.8	12929.2	13260.5
417	ENSMUSG00000024811	Tnks2	15309.4	0.370795	0.176929	2.09573	0.0361064	0.137304	15397.3	21735.1	14666	13902.7	12950.3	13205.2
418	ENSMUSG00000003814	Calr	14675.3	0.262723	0.128622	2.04259	0.0410927	0.148754	16171.2	18023.6	13829	13191.6	13396.3	13440.1
419	ENSMUSG00000084319	Tpt1-ps3	14614.5	0.257496	0.138744	1.85591	0.063466	0.195438	15407.9	18549.7	13788.7	13150.6	13321.3	13469
420	ENSMUSG00000028333	Anp32b	15992.5	0.492569	0.199609	2.46767	0.0135995	0.076047	15210	24528	16351.5	13728.2	13110	13027.1
421	ENSMUSG00000048271	Rbm33	13088.5	-0.0304272	0.144257	-0.210924	0.832947	0.913435	11408.4	15153.8	12289.8	14088.9	12459.2	13131.1
422	ENSMUSG00000026012	Cd28	13892.6	0.141022	0.103096	1.36787	0.171351	0.359346	13522.7	15786.7	14404.2	13808.2	12798.6	13035.3
423	ENSMUSG00000001248	Gramd1a	12923.9	-0.0632929	0.169715	-0.372937	0.709196	0.840912	14927.9	9923.32	13069.5	12787.8	13558.8	13276
424	ENSMUSG00000020189	Osbpl8	13101.7	-0.0225511	0.128888	-0.174966	0.861106	0.929082	11692.6	14543.3	12762.4	14280.7	12315.1	13016.2
425	ENSMUSG00000010608	Rbm25	14349.8	0.236224	0.101626	2.32445	0.0201015	0.0964352	14091.3	16047.2	16428.3	12848.2	13379.5	13304.5
426	ENSMUSG00000056342	Usp34	13022	-0.033896	0.0792717	-0.427593	0.668948	0.814816	12802.9	12839	12965.3	13069.7	12668.6	13786.7
427	ENSMUSG00000030213	Atf7ip	12348.2	-0.188933	0.0732534	-2.57918	0.00990359	0.0627633	11272.5	11522.3	11827.8	12977.9	13065.9	13422.5
428	ENSMUSG00000029723	Tsc22d4	12839.9	-0.0687438	0.104852	-0.65563	0.512062	0.701802	12558.3	11683.8	13359.8	14054.4	12516	12867.2
429	ENSMUSG00000034892	Rps29	15764.7	0.484066	0.210189	2.303	0.0212787	0.0995584	15512.8	24652.7	14989.5	13267.7	13218	12947.4
430	ENSMUSG00000025223	Ldb1	13602.5	0.10704	0.0785064	1.36346	0.172738	0.361272	14744.8	13880.7	13694.8	13289.7	13090.7	12914.4
431	ENSMUSG00000028234	Rps20	16912.8	0.667157	0.268032	2.48909	0.0128069	0.0734637	16351.1	30705.1	15209.6	12608.8	13178.2	13424.2
432	ENSMUSG00000075415	Fnbp1	13484.1	0.0908215	0.116249	0.781269	0.434644	0.638494	14855	13086.5	13782.5	14433.5	12534.7	12212.5
433	ENSMUSG00000038178	Slc43a2	11583.1	-0.348693	0.191989	-1.81622	0.0693374	0.205974	10460.8	7619.95	12489.7	13344.1	12470.1	13114.3
434	ENSMUSG00000036461	Elf1	13283	0.0681431	0.0917563	0.742653	0.457692	0.65837	12627	14185.1	13978.3	13219.9	12637.4	13050.2
435	ENSMUSG00000036529	Sbf1	12933.6	0.00391376	0.111105	0.0352258	0.9719	0.98642	11542.3	13875.7	13435.9	13286.2	12545.9	12915.6
436	ENSMUSG00000071646	Mta2	13745.1	0.177378	0.0957419	1.85267	0.0639297	0.196302	13817.7	15598	14351.6	13503.8	12509.2	12690.6
437	ENSMUSG00000038733	Wdr26	13578.2	0.14991	0.100697	1.48873	0.136559	0.312281	13785.4	15228.5	13835.1	13435.6	11990.1	13194.3
438	ENSMUSG00000041408	Wapal	12821.4	-0.000998866	0.116339	-0.00858582	0.99315	0.996226	11696.3	14211.9	12543.1	13325.7	12113.7	13037.8
439	ENSMUSG00000005442	Cic	12497.4	-0.0735763	0.0770454	-0.954974	0.339591	0.5501	12015.2	12278.3	12242.7	12635.5	12459.9	13353.1
440	ENSMUSG00000029004	Kmt2e	11915.8	-0.215202	0.100662	-2.13786	0.0325282	0.128217	10616.8	10395.6	12073.6	13008.4	12626.6	12773.7
441	ENSMUSG00000057406	Whsc1	15012.3	0.433201	0.235938	1.83608	0.0663464	0.200559	13536.1	23948.7	14263.7	14069.7	12041.7	12213.9
442	ENSMUSG00000021377	Dek	14367.1	0.326441	0.187974	1.73663	0.0824528	0.229636	12997.4	20163	14796.8	13946.5	12151.7	12147.1
443	ENSMUSG00000007836	Hnrnpa0	14230.2	0.308576	0.185437	1.66405	0.0961031	0.25291	13207	20136.2	13895.9	13171.5	12694.7	12275.6
444	ENSMUSG00000021451	Sema4d	12586.3	-0.0250365	0.117629	-0.212843	0.83145	0.912879	11537.5	12093.2	13800.6	13638.3	12289.3	12159.1
445	ENSMUSG00000040385	Ppp1ca	13814.1	0.237627	0.131203	1.81114	0.0701184	0.207327	13796.4	17188.4	13863	13424	12491.1	12121.4
446	ENSMUSG00000030287	Itpr2	13844.1	0.244696	0.0848943	2.88236	0.00394711	0.0360422	14792.9	14678.6	15574.2	13139.1	12060.5	12819.4
447	ENSMUSG00000059751	Rps3a3	11278	-0.356473	0.241073	-1.47869	0.139223	0.315928	8082.54	13988.2	7604.9	12548.3	12649.9	12794.2
448	ENSMUSG00000042323	Pbrm1	14160.9	0.30629	0.160962	1.90287	0.057057	0.18308	13362.9	18917.7	14695.5	13556.8	12302.3	12130.4
449	ENSMUSG00000003429	Rps11	14175.7	0.309342	0.155388	1.99076	0.0465067	0.160702	14304	19014.1	13751.5	12788.9	12922.3	12273.5
450	ENSMUSG00000003847	Nfat5	12046.3	-0.145526	0.12785	-1.13826	0.255013	0.460627	12511.4	10218.7	11586.7	13312.8	11464.3	13183.9
451	ENSMUSG00000038056	Kmt2c	12424.4	-0.0412019	0.080715	-0.510462	0.609728	0.773348	12179	12287.4	12274.9	12644	12005.6	13155.7
452	ENSMUSG00000020152	Actr2	12710.5	0.0262002	0.0831163	0.315224	0.752592	0.868656	12562.3	13424.2	12491.5	12988.3	12595.5	12201.2
453	ENSMUSG00000023010	Tmbim6	12499.4	-0.0187419	0.0969424	-0.19333	0.846701	0.920883	12164.5	13458.9	11631.6	12699.5	12375	12666.9
454	ENSMUSG00000024853	Sf3b2	13657.3	0.228476	0.144748	1.57844	0.114464	0.279919	12850.7	17480.4	13878.8	12539.8	12611.2	12582.7
455	ENSMUSG00000060036	Rpl3	15906.8	0.612896	0.237524	2.58036	0.00986987	0.062699	16178.5	26966.2	14562.8	12441	12873.7	12418.7
456	ENSMUSG00000027248	Pdia3	13998.3	0.30184	0.137612	2.19341	0.0282777	0.117564	14511.4	18128.7	13732.3	12417.5	12535.8	12664
457	ENSMUSG00000038976	Ppp1r9b	12553.6	0.00709487	0.194448	0.0364872	0.970894	0.985964	12213.7	9639.94	15899.7	12479.8	11996.1	13092.5
458	ENSMUSG00000004455	Ppp1cc	14349.5	0.369398	0.165998	2.22532	0.0260596	0.111802	13975.6	19941.3	14613.1	12954.5	12640.7	11972
459	ENSMUSG00000001741	Il16	11930.4	-0.142158	0.104464	-1.36084	0.173565	0.362385	11446.6	10476.3	12106	13275.8	12234.2	12043.5
460	ENSMUSG00000026553	Copa	12393.3	-0.0279423	0.0898841	-0.31087	0.755899	0.870531	11605.9	13053	12161.4	12843.3	12313.2	12383.3
461	ENSMUSG00000025508	Rplp2	15367.4	0.543012	0.242141	2.24254	0.0249265	0.109254	14966.6	25801	13910.2	12204.3	12548.9	12773.5
462	ENSMUSG00000003660	Snrnp200	12908.1	0.0942428	0.132689	0.710252	0.477548	0.675551	11573.4	15271.4	13144.6	12658.9	12246	12554.6
463	ENSMUSG00000031822	Gse1	11397.6	-0.275815	0.157156	-1.75504	0.0792523	0.224363	10509.5	8702.12	11722.2	14048.3	11866.6	11536.6
464	ENSMUSG00000027288	Zfp106	14126	0.346191	0.196507	1.76172	0.0781158	0.222726	12533.5	20160.7	14744	13416.9	12558.5	11342.1
465	ENSMUSG00000026074	Map4k4	13722.4	0.27659	0.104028	2.65882	0.00784154	0.0544982	14431.6	16576.1	14093.7	12580.6	12282.5	12370
466	ENSMUSG00000022472	Desi1	13545.6	0.243799	0.292685	0.832973	0.40486	0.61225	8520.72	21145.3	14396.4	12047.9	12403.3	12759.9
467	ENSMUSG00000063229	Ldha	15256.9	0.552741	0.274002	2.01729	0.0436657	0.154872	14492.4	27028.6	12912.3	12975.2	12256.6	11876.2
468	ENSMUSG00000071054	Safb	12648.3	0.0660705	0.101703	0.649644	0.515922	0.704609	12187.3	14115.1	12511.6	12487.2	11924.8	12664.1
469	ENSMUSG00000032525	Nktr	12503.5	0.0402722	0.073349	0.549049	0.582972	0.755158	12406.7	12898.1	12729.3	12624.2	12059.2	12303.8
470	ENSMUSG00000021703	Serinc5	11006.7	-0.345454	0.182921	-1.88854	0.0589535	0.186733	8696.22	8102.56	12286.7	12498.5	11626.5	12829.8
471	ENSMUSG00000024122	Pdpk1	11600.2	-0.178437	0.0926639	-1.92564	0.0541491	0.17745	10674.9	10541.3	11434.5	13053.6	12073.9	11823
472	ENSMUSG00000025958	Creb1	12690	0.0856591	0.126109	0.679245	0.496982	0.691461	11494	14643.5	13063	12720.9	11724.6	12494
473	ENSMUSG00000026104	Stat1	10799.3	-0.405087	0.165405	-2.44906	0.0143231	0.0786834	10757.8	7926.88	9194.24	11054.1	14111	11751.7
474	ENSMUSG00000019726	Lyst	11616.6	-0.161383	0.145523	-1.10898	0.267437	0.474092	10174.6	10889.6	11838.2	13719.3	10354.2	12723.7
475	ENSMUSG00000022565	Plec	10987.4	-0.333146	0.173531	-1.91981	0.054882	0.178719	11811.6	7721.83	9639.25	12724.9	11942.5	12084.4
476	ENSMUSG00000003031	Cdkn1b	10841.2	-0.376949	0.157467	-2.39382	0.0166738	0.0861475	9143.14	7891.84	11263.1	12864.3	11813.7	12071.1
477	ENSMUSG00000041453	Rpl21	14122	0.392499	0.186596	2.10346	0.0354253	0.135327	14224.2	20565.4	13304.6	12074.2	12126.5	12437.3
478	ENSMUSG00000029836	Cbx3	14233.9	0.412838	0.164935	2.50303	0.0123136	0.0714299	14181.2	19988.5	14600.9	12867.6	11889.6	11875.7
479	ENSMUSG00000038855	Itpkb	11329.6	-0.222754	0.109209	-2.0397	0.04138	0.149445	10676.2	9375.97	11317.3	12349	11903	12356
480	ENSMUSG00000025357	Dgka	10747.2	-0.391932	0.123754	-3.16704	0.00154001	0.0195583	8937.84	8358.36	10592.6	12310.5	11990.5	12293.7
481	ENSMUSG00000026185	Igfbp5	8589.71	-1.29001	0.621332	-2.0762	0.0378751	0.141535	3335.5	2827.59	8795.97	7555.29	13442.3	15581.6
482	ENSMUSG00000014195	Dnajc7	10865.9	-0.352805	0.136758	-2.57977	0.00988654	0.0627122	9419.07	8215.35	10997.8	12441.4	12023.7	12098.3
483	ENSMUSG00000030336	Cd27	11715.1	-0.11006	0.127387	-0.86398	0.387599	0.596397	11633.7	9731.8	12439.5	12626.6	11795.9	12063.3
484	ENSMUSG00000071337	Tia1	13045.9	0.198563	0.12368	1.60545	0.108394	0.271181	12938.5	12963.5	15924.5	12549.2	11927.8	11971.4
485	ENSMUSG00000040990	Sh3kbp1	13248.7	0.245352	0.136531	1.79704	0.0723294	0.211599	15565.8	15390.1	12161.7	12786.7	11520.4	12067.6
486	ENSMUSG00000006699	Cdc42	12668.6	0.125385	0.0949636	1.32035	0.186718	0.379323	12860.9	14280.5	12515.3	12257.6	12257.8	11839.3
487	ENSMUSG00000001228	Uhrf1	16377.4	0.775919	0.247649	3.13314	0.00172946	0.0212541	15650.2	29467	16918.2	12820.5	11718	11690.8
488	ENSMUSG00000055065	Ddx17	11775.3	-0.0713801	0.109367	-0.652668	0.513971	0.702906	10832.9	12526.9	11092.8	12817.7	11388.9	11992.9
489	ENSMUSG00000032637	Atxn2l	11693.1	-0.0900109	0.118642	-0.758675	0.448047	0.649589	10029.4	12541.4	11415.1	12420.7	11840.2	11911.8
490	ENSMUSG00000021990	Spata13	13137.5	0.245657	0.114151	2.15204	0.0313942	0.125249	12706.6	15505.2	14548.4	12510.5	11731.7	11822.3
491	ENSMUSG00000068735	Trp53i11	11875.9	-0.0330608	0.124911	-0.264676	0.791259	0.889553	10152.1	12647.5	12420.2	12515.3	11674	11846.4
492	ENSMUSG00000006676	Usp19	11818.9	-0.0467263	0.0816486	-0.572286	0.567129	0.743727	11659.9	12034.7	11188.4	11653.6	11984.9	12392.3
493	ENSMUSG00000001280	Sp1	12171.2	0.0389556	0.151855	0.256531	0.797541	0.893681	10908.6	14856	11243	12296.5	11684.5	12038.8
494	ENSMUSG00000037270	4932438A13Rik	11001.6	-0.259718	0.113084	-2.29668	0.0216371	0.100471	10366.3	8939.94	10736	12116.6	11445.1	12405.6
495	ENSMUSG00000025369	Smarcc2	11703.9	-0.0677033	0.104276	-0.64927	0.516164	0.704819	10383.5	11882.3	12022.7	12505.5	11755.4	11674.3
496	ENSMUSG00000054452	Aes	10791.5	-0.308721	0.12783	-2.41508	0.0157317	0.0830765	8376.34	10418.1	10129.7	12751.7	11466.2	11606.9
497	ENSMUSG00000021939	Ctsb	12650.3	0.166908	0.224104	0.744782	0.456404	0.657342	11676.4	18246.7	10220.9	12068.6	12236.4	11452.6
498	ENSMUSG00000029430	Ran	14704.9	0.555476	0.220464	2.51958	0.0117496	0.0694966	13561.9	23781.8	15160.6	12229.7	11695.7	11799.9
499	ENSMUSG00000050592	Fam78a	12655.6	0.171527	0.102829	1.66809	0.095298	0.251419	12688.2	13623.8	13909.2	12892.3	11573.2	11247
500	ENSMUSG00000020349	Ppp2ca	12284.1	0.0929455	0.0862219	1.07798	0.281043	0.488999	12185.9	13285.5	12567.8	12355.5	11796.5	11513.5

## Sheet: Fig.1b
Weeks	Strain	Genotype	Sex	Death	Cumulative survival	Cumulative death	Survival %	Sex	Death	Cumulative survival	Cumulative death	Survival %		Weeks	Strain	Genotype	Sex	Death	Cumulative survival	Cumulative death	Survival %	Sex	Death	Cumulative survival	Cumulative death	Survival %		Weeks	Strain	Genotype	Sex	Death	Cumulative survival	Cumulative death	Survival %	Sex	Death	Cumulative survival	Cumulative death	Survival %		Weeks	Strain	Genotype	Sex	Death	Cumulative survival	Cumulative death	Survival %
0														0														0														0
1	129	Mbnl1 KO	Female	0	49	0	1	Male	0	75	0	1		1	129	WT	Female	0	7	0	1	Male	0	14	0	1		1	BL/6	Mbnl1 KO	Female	0	16	0	1	Male	0	17	0	1		1	BL/6	WT	Female	0	10	0	1
2	129	Mbnl1 KO	Female	0	49	0	1	Male	0	75	0	1		2	129	WT	Female	0	7	0	1	Male	0	14	0	1		2	BL/6	Mbnl1 KO	Female	0	16	0	1	Male	0	17	0	1		2	BL/6	WT	Female	0	10	0	1
3	129	Mbnl1 KO	Female	0	49	0	1	Male	1	74	1	0.986667		3	129	WT	Female	1	6	1	0.857143	Male	0	14	0	1		3	BL/6	Mbnl1 KO	Female	0	16	0	1	Male	0	17	0	1		3	BL/6	WT	Female	0	10	0	1
4	129	Mbnl1 KO	Female	0	49	0	1	Male	0	74	1	0.986667		4	129	WT	Female	0	6	1	0.857143	Male	1	13	1	0.928571		4	BL/6	Mbnl1 KO	Female	0	16	0	1	Male	0	17	0	1		4	BL/6	WT	Female	0	10	0	1
5	129	Mbnl1 KO	Female	1	48	1	0.979592	Male	0	74	1	0.986667		5	129	WT	Female	0	6	1	0.857143	Male	0	13	1	0.928571		5	BL/6	Mbnl1 KO	Female	0	16	0	1	Male	0	17	0	1		5	BL/6	WT	Female	0	10	0	1
6	129	Mbnl1 KO	Female	0	48	1	0.979592	Male	0	74	1	0.986667		6	129	WT	Female	0	6	1	0.857143	Male	0	13	1	0.928571		6	BL/6	Mbnl1 KO	Female	0	16	0	1	Male	0	17	0	1		6	BL/6	WT	Female	0	10	0	1
7	129	Mbnl1 KO	Female	0	48	1	0.979592	Male	0	74	1	0.986667		7	129	WT	Female	0	6	1	0.857143	Male	0	13	1	0.928571		7	BL/6	Mbnl1 KO	Female	0	16	0	1	Male	0	17	0	1		7	BL/6	WT	Female	0	10	0	1
8	129	Mbnl1 KO	Female	1	47	2	0.959184	Male	0	74	1	0.986667		8	129	WT	Female	0	6	1	0.857143	Male	0	13	1	0.928571		8	BL/6	Mbnl1 KO	Female	0	16	0	1	Male	0	17	0	1		8	BL/6	WT	Female	0	10	0	1
9	129	Mbnl1 KO	Female	0	47	2	0.959184	Male	0	74	1	0.986667		9	129	WT	Female	0	6	1	0.857143	Male	0	13	1	0.928571		9	BL/6	Mbnl1 KO	Female	0	16	0	1	Male	0	17	0	1		9	BL/6	WT	Female	0	10	0	1
10	129	Mbnl1 KO	Female	3	44	5	0.897959	Male	0	74	1	0.986667		10	129	WT	Female	0	6	1	0.857143	Male	0	13	1	0.928571		10	BL/6	Mbnl1 KO	Female	0	16	0	1	Male	0	17	0	1		10	BL/6	WT	Female	0	10	0	1
11	129	Mbnl1 KO	Female	0	44	5	0.897959	Male	0	74	1	0.986667		11	129	WT	Female	0	6	1	0.857143	Male	0	13	1	0.928571		11	BL/6	Mbnl1 KO	Female	0	16	0	1	Male	0	17	0	1		11	BL/6	WT	Female	0	10	0	1
12	129	Mbnl1 KO	Female	1	43	6	0.877551	Male	0	74	1	0.986667		12	129	WT	Female	0	6	1	0.857143	Male	0	13	1	0.928571		12	BL/6	Mbnl1 KO	Female	0	16	0	1	Male	1	16	1	0.941176		12	BL/6	WT	Female	0	10	0	1
13	129	Mbnl1 KO	Female	0	43	6	0.877551	Male	0	74	1	0.986667		13	129	WT	Female	0	6	1	0.857143	Male	0	13	1	0.928571		13	BL/6	Mbnl1 KO	Female	0	16	0	1	Male	0	16	1	0.941176		13	BL/6	WT	Female	0	10	0	1
14	129	Mbnl1 KO	Female	2	41	8	0.836735	Male	1	73	2	0.973333		14	129	WT	Female	0	6	1	0.857143	Male	0	13	1	0.928571		14	BL/6	Mbnl1 KO	Female	0	16	0	1	Male	0	16	1	0.941176		14	BL/6	WT	Female	0	10	0	1
15	129	Mbnl1 KO	Female	0	41	8	0.836735	Male	1	72	3	0.96		15	129	WT	Female	0	6	1	0.857143	Male	0	13	1	0.928571		15	BL/6	Mbnl1 KO	Female	0	16	0	1	Male	1	15	2	0.882353		15	BL/6	WT	Female	0	10	0	1
16	129	Mbnl1 KO	Female	1	40	9	0.816327	Male	1	71	4	0.946667		16	129	WT	Female	0	6	1	0.857143	Male	0	13	1	0.928571		16	BL/6	Mbnl1 KO	Female	1	15	1	0.9375	Male	0	15	2	0.882353		16	BL/6	WT	Female	0	10	0	1
17	129	Mbnl1 KO	Female	1	39	10	0.795918	Male	9	62	13	0.826667		17	129	WT	Female	0	6	1	0.857143	Male	0	13	1	0.928571		17	BL/6	Mbnl1 KO	Female	0	15	1	0.9375	Male	1	14	3	0.823529		17	BL/6	WT	Female	0	10	0	1
18	129	Mbnl1 KO	Female	1	38	11	0.77551	Male	5	57	18	0.76		18	129	WT	Female	0	6	1	0.857143	Male	0	13	1	0.928571		18	BL/6	Mbnl1 KO	Female	2	13	3	0.8125	Male	0	14	3	0.823529		18	BL/6	WT	Female	1	9	1	0.9
19	129	Mbnl1 KO	Female	6	32	17	0.653061	Male	10	47	28	0.626667		19	129	WT	Female	0	6	1	0.857143	Male	0	13	1	0.928571		19	BL/6	Mbnl1 KO	Female	2	11	5	0.6875	Male	0	14	3	0.823529		19	BL/6	WT	Female	0	9	1	0.9
20	129	Mbnl1 KO	Female	2	30	19	0.612245	Male	5	42	33	0.56		20	129	WT	Female	0	6	1	0.857143	Male	0	13	1	0.928571		20	BL/6	Mbnl1 KO	Female	1	10	6	0.625	Male	1	13	4	0.764706		20	BL/6	WT	Female	0	9	1	0.9
21	129	Mbnl1 KO	Female	3	27	22	0.55102	Male	4	38	37	0.506667		21	129	WT	Female	0	6	1	0.857143	Male	0	13	1	0.928571		21	BL/6	Mbnl1 KO	Female	0	10	6	0.625	Male	1	12	5	0.705882		21	BL/6	WT	Female	0	9	1	0.9
22	129	Mbnl1 KO	Female	3	24	25	0.489796	Male	5	33	42	0.44		22	129	WT	Female	0	6	1	0.857143	Male	0	13	1	0.928571		22	BL/6	Mbnl1 KO	Female	0	10	6	0.625	Male	0	12	5	0.705882		22	BL/6	WT	Female	0	9	1	0.9
23	129	Mbnl1 KO	Female	1	23	26	0.469388	Male	3	30	45	0.4		23	129	WT	Female	0	6	1	0.857143	Male	0	13	1	0.928571		23	BL/6	Mbnl1 KO	Female	0	10	6	0.625	Male	0	12	5	0.705882		23	BL/6	WT	Female	0	9	1	0.9
24	129	Mbnl1 KO	Female	2	21	28	0.428571	Male	8	22	53	0.293333		24	129	WT	Female	0	6	1	0.857143	Male	0	13	1	0.928571		24	BL/6	Mbnl1 KO	Female	0	10	6	0.625	Male	0	12	5	0.705882		24	BL/6	WT	Female	0	9	1	0.9
25	129	Mbnl1 KO	Female	4	17	32	0.346939	Male	3	19	56	0.253333		25	129	WT	Female	0	6	1	0.857143	Male	0	13	1	0.928571		25	BL/6	Mbnl1 KO	Female	0	10	6	0.625	Male	0	12	5	0.705882		25	BL/6	WT	Female	0	9	1	0.9
26	129	Mbnl1 KO	Female	1	16	33	0.326531	Male	6	13	62	0.173333		26	129	WT	Female	0	6	1	0.857143	Male	0	13	1	0.928571		26	BL/6	Mbnl1 KO	Female	1	9	7	0.5625	Male	0	12	5	0.705882		26	BL/6	WT	Female	0	9	1	0.9
27	129	Mbnl1 KO	Female	2	14	35	0.285714	Male	2	11	64	0.146667		27	129	WT	Female	0	6	1	0.857143	Male	0	13	1	0.928571		27	BL/6	Mbnl1 KO	Female	0	9	7	0.5625	Male	0	12	5	0.705882		27	BL/6	WT	Female	1	8	2	0.8
28	129	Mbnl1 KO	Female	2	12	37	0.244898	Male	2	9	66	0.12		28	129	WT	Female	0	6	1	0.857143	Male	0	13	1	0.928571		28	BL/6	Mbnl1 KO	Female	0	9	7	0.5625	Male	1	11	6	0.647059		28	BL/6	WT	Female	0	8	2	0.8
29	129	Mbnl1 KO	Female	0	12	37	0.244898	Male	1	8	67	0.106667		29	129	WT	Female	0	6	1	0.857143	Male	0	13	1	0.928571		29	BL/6	Mbnl1 KO	Female	0	9	7	0.5625	Male	0	11	6	0.647059		29	BL/6	WT	Female	0	8	2	0.8
30	129	Mbnl1 KO	Female	1	11	38	0.22449	Male	1	7	68	0.0933333		30	129	WT	Female	0	6	1	0.857143	Male	0	13	1	0.928571		30	BL/6	Mbnl1 KO	Female	0	9	7	0.5625	Male	0	11	6	0.647059		30	BL/6	WT	Female	0	8	2	0.8
31	129	Mbnl1 KO	Female	2	9	40	0.183673	Male	1	6	69	0.08		31	129	WT	Female	0	6	1	0.857143	Male	0	13	1	0.928571		31	BL/6	Mbnl1 KO	Female	1	8	8	0.5	Male	0	11	6	0.647059		31	BL/6	WT	Female	0	8	2	0.8
32	129	Mbnl1 KO	Female	0	9	40	0.183673	Male	1	5	70	0.0666667		32	129	WT	Female	0	6	1	0.857143	Male	0	13	1	0.928571		32	BL/6	Mbnl1 KO	Female	1	7	9	0.4375	Male	1	10	7	0.588235		32	BL/6	WT	Female	0	8	2	0.8
33	129	Mbnl1 KO	Female	0	9	40	0.183673	Male	2	3	72	0.04		33	129	WT	Female	0	6	1	0.857143	Male	0	13	1	0.928571		33	BL/6	Mbnl1 KO	Female	0	7	9	0.4375	Male	0	10	7	0.588235		33	BL/6	WT	Female	0	8	2	0.8
34	129	Mbnl1 KO	Female	1	8	41	0.163265	Male	0	3	72	0.04		34	129	WT	Female	0	6	1	0.857143	Male	0	13	1	0.928571		34	BL/6	Mbnl1 KO	Female	0	7	9	0.4375	Male	0	10	7	0.588235		34	BL/6	WT	Female	0	8	2	0.8
35	129	Mbnl1 KO	Female	1	7	42	0.142857	Male	1	2	73	0.0266667		35	129	WT	Female	0	6	1	0.857143	Male	0	13	1	0.928571		35	BL/6	Mbnl1 KO	Female	0	7	9	0.4375	Male	0	10	7	0.588235		35	BL/6	WT	Female	0	8	2	0.8
36	129	Mbnl1 KO	Female	0	7	42	0.142857	Male	1	1	74	0.0133333		36	129	WT	Female	0	6	1	0.857143	Male	0	13	1	0.928571		36	BL/6	Mbnl1 KO	Female	0	7	9	0.4375	Male	0	10	7	0.588235		36	BL/6	WT	Female	0	8	2	0.8
37	129	Mbnl1 KO	Female	1	6	43	0.122449	Male	0	1	74	0.0133333		37	129	WT	Female	0	6	1	0.857143	Male	0	13	1	0.928571		37	BL/6	Mbnl1 KO	Female	1	6	10	0.375	Male	1	9	8	0.529412		37	BL/6	WT	Female	0	8	2	0.8
38	129	Mbnl1 KO	Female	0	6	43	0.122449	Male	0	1	74	0.0133333		38	129	WT	Female	0	6	1	0.857143	Male	0	13	1	0.928571		38	BL/6	Mbnl1 KO	Female	0	6	10	0.375	Male	0	9	8	0.529412		38	BL/6	WT	Female	0	8	2	0.8
39	129	Mbnl1 KO	Female	0	6	43	0.122449	Male	0	1	74	0.0133333		39	129	WT	Female	0	6	1	0.857143	Male	0	13	1	0.928571		39	BL/6	Mbnl1 KO	Female	0	6	10	0.375	Male	0	9	8	0.529412		39	BL/6	WT	Female	0	8	2	0.8
40	129	Mbnl1 KO	Female	0	6	43	0.122449	Male	0	1	74	0.0133333		40	129	WT	Female	0	6	1	0.857143	Male	0	13	1	0.928571		40	BL/6	Mbnl1 KO	Female	0	6	10	0.375	Male	0	9	8	0.529412		40	BL/6	WT	Female	0	8	2	0.8
41	129	Mbnl1 KO	Female	1	5	44	0.102041	Male	0	1	74	0.0133333		41	129	WT	Female	0	6	1	0.857143	Male	0	13	1	0.928571		41	BL/6	Mbnl1 KO	Female	0	6	10	0.375	Male	0	9	8	0.529412		41	BL/6	WT	Female	0	8	2	0.8
42	129	Mbnl1 KO	Female	2	3	46	0.0612245	Male	0	1	74	0.0133333		42	129	WT	Female	0	6	1	0.857143	Male	0	13	1	0.928571		42	BL/6	Mbnl1 KO	Female	1	5	11	0.3125	Male	0	9	8	0.529412		42	BL/6	WT	Female	0	8	2	0.8
43	129	Mbnl1 KO	Female	0	3	46	0.0612245	Male	0	1	74	0.0133333		43	129	WT	Female	0	6	1	0.857143	Male	0	13	1	0.928571		43	BL/6	Mbnl1 KO	Female	0	5	11	0.3125	Male	0	9	8	0.529412		43	BL/6	WT	Female	0	8	2	0.8
44	129	Mbnl1 KO	Female	0	3	46	0.0612245	Male	0	1	74	0.0133333		44	129	WT	Female	0	6	1	0.857143	Male	0	13	1	0.928571		44	BL/6	Mbnl1 KO	Female	0	5	11	0.3125	Male	0	9	8	0.529412		44	BL/6	WT	Female	0	8	2	0.8
45	129	Mbnl1 KO	Female	2	1	48	0.0204082	Male	0	1	74	0.0133333		45	129	WT	Female	0	6	1	0.857143	Male	0	13	1	0.928571		45	BL/6	Mbnl1 KO	Female	0	5	11	0.3125	Male	0	9	8	0.529412		45	BL/6	WT	Female	0	8	2	0.8
46	129	Mbnl1 KO	Female	0	1	48	0.0204082	Male	0	1	74	0.0133333		46	129	WT	Female	0	6	1	0.857143	Male	0	13	1	0.928571		46	BL/6	Mbnl1 KO	Female	0	5	11	0.3125	Male	0	9	8	0.529412		46	BL/6	WT	Female	0	8	2	0.8
47	129	Mbnl1 KO	Female	0	1	48	0.0204082	Male	0	1	74	0.0133333		47	129	WT	Female	0	6	1	0.857143	Male	0	13	1	0.928571		47	BL/6	Mbnl1 KO	Female	0	5	11	0.3125	Male	0	9	8	0.529412		47	BL/6	WT	Female	0	8	2	0.8
48	129	Mbnl1 KO	Female	1	0	49	0	Male	0	1	74	0.0133333		48	129	WT	Female	0	6	1	0.857143	Male						48	BL/6	Mbnl1 KO	Female	0	5	11	0.3125	Male	2	7	10	0.411765		48	BL/6	WT	Female
49	129	Mbnl1 KO	Female	0	0	49	0	Male	0	1	74	0.0133333		49	129	WT	Female	0	6	1	0.857143	Male						49	BL/6	Mbnl1 KO	Female	0	5	11	0.3125	Male	0	7	10	0.411765		49	BL/6	WT	Female
50	129	Mbnl1 KO	Female	0	0	49	0	Male	0	1	74	0.0133333		50	129	WT	Female	0	6	1	0.857143	Male						50	BL/6	Mbnl1 KO	Female	0	5	11	0.3125	Male	0	7	10	0.411765		50	BL/6	WT	Female
51	129	Mbnl1 KO	Female	0	0	49	0	Male	0	1	74	0.0133333		51	129	WT	Female	0	6	1	0.857143	Male						51	BL/6	Mbnl1 KO	Female	0	5	11	0.3125	Male	0	7	10	0.411765		51	BL/6	WT	Female
52	129	Mbnl1 KO	Female	0	0	49	0	Male	0	1	74	0.0133333		52	129	WT	Female					Male						52	BL/6	Mbnl1 KO	Female	0	5	11	0.3125	Male	0	7	10	0.411765		52	BL/6	WT	Female
		F 129 Mbnl1 KO								M 129 Mbnl1 KO						F 129 wt								M 129 wt						F B6 Mbnl1 KO								M B6 Mbnl1 KO						F B6 wt
[truncated: 5 more columns]

## Sheet: Fig.1c; S1e,g; S2f
	Gene ID	Gene symbol	Base mean	Log2 fold change	Standard error value (lfcSE)	Stat	P value	P adjusted	Thymus.A01241.KO	Thymus.A01242.KO	Thymus.A01245.KO	Thymus.AJAX14.WT	Thymus.AJAX15.WT	Thymus.AJAX16.WT
1	ENSMUSG00000045868	Gvin1	28.7245	-8.22229	1.33375	-6.16478	7.05823e-10	1.90979e-07	0	0	0	53.1021	89.7488	29.4959
2	ENSMUSG00000022091	Sorbs3	25.8396	-8.06968	1.36975	-5.89136	3.83039e-09	7.56187e-07	0	0	0	19.9099	61.2071	73.9204
3	ENSMUSG00000094862	Ighv1-56	17.8236	-7.53413	1.79614	-4.19463	2.7332e-05	0.00105648	0	0	0	3.9905	96.2698	6.68141
4	ENSMUSG00000076605	Igkj2	16.605	-6.72945	2.01173	-3.34511	0.000822498	0.0131567	0	0	0.409919	0.389909	2.49994	96.3302
5	ENSMUSG00000076665	Ighv7-1	40.2859	-4.81922	0.839119	-5.74319	9.29099e-09	1.6299e-06	5.96199	2.20108	0	82.8571	117.393	33.3023
6	ENSMUSG00000094749	Igkv2-109	22.4551	-4.63348	0.98556	-4.70137	2.58418e-06	0.000165678	0.992113	0	4.19877	18.955	38.4795	72.1055
7	ENSMUSG00000093894	Ighv1-53	27.5977	-4.22967	0.969148	-4.36431	1.27523e-05	0.000571847	0	0	8.38622	55.8001	44.8681	56.5315
8	ENSMUSG00000076563	Igkv5-48	87.0424	-4.22018	0.894797	-4.71636	2.401e-06	0.000157197	18.8922	4.41616	3.15209	35.9675	88.0641	371.762
9	ENSMUSG00000095200	Ighv1-7	33.5497	-3.77824	1.00549	-3.75759	0.000171557	0.00418767	0	1.10187	12.609	35.9597	99.9581	51.6697
10	ENSMUSG00000096464	Ighv2-2	103.062	-3.75004	0.613765	-6.1099	9.96942e-10	2.65253e-07	16.929	14.2881	11.5293	131.531	72.3118	371.783
11	ENSMUSG00000095170	Ighv8-11	14.8596	-3.7238	1.05459	-3.53104	0.000413925	0.00814785	1.98649	2.19933	2.10121	9.98143	61.47	11.4194
12	ENSMUSG00000094420	Igkv10-96	255.077	-3.60818	0.949724	-3.79919	0.000145168	0.00373182	46.7922	16.6159	52.5288	166.952	1053.62	193.952
13	ENSMUSG00000095589	Ighv1-55	36.8763	-3.43679	0.923283	-3.72235	0.000197373	0.00473103	4.96497	2.19482	11.5317	14.9438	148.259	39.3631
14	ENSMUSG00000029166	Mapre3	15.4782	-3.39686	1.12484	-3.01987	0.00252885	0.0270865	7.90232	0	0	24.9127	24.6899	35.3642
15	ENSMUSG00000076564	Igkv12-46	23.8054	-3.36272	0.686561	-4.89792	9.68541e-07	7.54234e-05	2.98229	6.62719	3.15196	30.9723	66.9196	32.1788
16	ENSMUSG00000076655	Ighv4-1	27.0771	-3.3559	0.67516	-4.97052	6.67737e-07	5.58856e-05	7.94084	1.10557	5.25105	33.9644	69.6629	44.5376
17	ENSMUSG00000076934	Iglv1	173.555	-3.32862	0.682947	-4.87391	1.0941e-06	8.27781e-05	34.732	13.2155	46.2378	73.8965	273.292	599.955
18	ENSMUSG00000076939	Iglv3	28.1732	-3.28505	0.682972	-4.80994	1.50977e-06	0.000108097	1.9844	2.20197	11.5644	49.9419	59.6471	43.6994
19	ENSMUSG00000096638	Ighv2-9	128.618	-3.22726	0.547758	-5.89176	3.82104e-09	7.56187e-07	13.9468	18.6723	41.8873	99.576	267.996	329.631
20	ENSMUSG00000038236	Hoxa7	37.8382	-3.21096	0.481368	-6.67048	2.54964e-11	9.46569e-09	7.00944	6.12272	9.18484	64.2552	55.9408	84.5165
21	ENSMUSG00000042474	Faim3	35.882	-3.19208	0.749698	-4.25782	2.06432e-05	0.000840683	1.70274	11.5742	9.04698	25.7818	86.7395	80.4465
22	ENSMUSG00000094345	Igkv14-126	18.9871	-3.18114	0.796985	-3.99147	6.56646e-05	0.00208819	7.95927	1.10503	2.10151	23.9808	50.4316	28.3447
23	ENSMUSG00000096805	Ighv9-1	21.8464	-3.12492	0.808118	-3.86691	0.000110223	0.0030414	3.97002	0	9.43433	37.8472	51.2677	28.559
24	ENSMUSG00000104452	Ighv8-8	17.0407	-3.1002	1.04352	-2.9709	0.00296926	0.0301919	1.98769	8.78969	0	24.9374	53.1732	13.3563
25	ENSMUSG00000095007	Igkv12-41	40.9585	-2.98628	0.553161	-5.39858	6.71703e-08	8.57846e-06	3.98385	11.072	12.6037	103.949	63.2764	50.8661
26	ENSMUSG00000094164	Ighv2-3	21.1655	-2.97648	0.966355	-3.08011	0.00206926	0.0238855	10.9641	2.1937	1.0467	64.6845	36.5819	11.5223
27	ENSMUSG00000103271	Ighv4-2	19.8687	-2.97305	0.752824	-3.94919	7.84149e-05	0.00237536	5.96974	1.10583	6.29701	18.9756	34.8267	52.0374
28	ENSMUSG00000076672	Ighv3-6	62.92	-2.90771	0.567679	-5.12211	3.02142e-07	2.92327e-05	9.9373	20.9602	13.6313	76.8004	62.4523	193.738
29	ENSMUSG00000038253	Hoxa5	19.2507	-2.79616	0.629464	-4.44214	8.90701e-06	0.000425723	6.8922	3.33041	4.19167	42.9416	24.6971	33.4512
30	ENSMUSG00000038651	Sycp2l	15.2011	-2.77653	0.813015	-3.4151	0.000637585	0.0110156	7.80251	1.9519	1.85237	24.6587	15.5665	39.3748
31	ENSMUSG00000076937	Iglc2	91.1299	-2.73871	0.47527	-5.76242	8.29158e-09	1.47074e-06	15.8156	18.7126	36.7971	86.879	208.079	180.496
32	ENSMUSG00000076523	Igkv15-103	75.8039	-2.72712	0.738783	-3.69137	0.000223048	0.00523453	7.95659	4.42707	47.2788	119.951	172.375	102.835
33	ENSMUSG00000002007	Srpk3	37.9627	-2.72411	0.524986	-5.18892	2.11515e-07	2.15072e-05	10.8002	4.93009	14.6125	46.3663	61.9908	89.0764
34	ENSMUSG00000096336	Igkv1-135	79.0816	-2.69384	0.488687	-5.51241	3.53959e-08	4.95666e-06	9.92562	26.478	27.3318	80.9346	143.082	186.738
35	ENSMUSG00000096459	Ighv9-3	55.0704	-2.6835	0.530351	-5.05985	4.19592e-07	3.78439e-05	17.8895	4.39928	22.0561	90.8129	121.989	73.2753
36	ENSMUSG00000047963	Stbd1	16.4097	-2.61177	0.843228	-3.09735	0.00195262	0.0229541	0	6.61697	7.35887	20.9819	34.8128	28.6877
37	ENSMUSG00000094797	Igkv6-15	46.7762	-2.56704	0.901224	-2.84839	0.00439412	0.0387129	9.93882	2.20042	28.3628	40.9263	168.809	30.42
38	ENSMUSG00000095771	Igkv14-111	82.7596	-2.56331	0.575838	-4.45145	8.52928e-06	0.00041261	19.8946	7.74303	44.1335	99.9493	122.852	201.985
39	ENSMUSG00000014030	Pax5	153.328	-2.53269	0.584225	-4.33513	1.45673e-05	0.000637132	60.4568	31.7629	43.1024	114.061	527.186	143.398
40	ENSMUSG00000061740	Cyp2d22	59.1184	-2.51513	0.453078	-5.5512	2.83714e-08	4.11747e-06	19.7661	6.60936	26.2419	96.7536	96.9483	108.391
41	ENSMUSG00000041911	Dlx1	30.0464	-2.51213	0.450245	-5.57948	2.41234e-08	3.59913e-06	10.6913	9.60077	6.60463	52.3793	51.1814	49.8212
42	ENSMUSG00000047880	Cxcr5	72.931	-2.48768	0.354913	-7.00928	2.39556e-12	1.12478e-09	29.6037	14.2919	22.0434	107.708	143.611	120.328
43	ENSMUSG00000051504	Siglech	455.493	-2.46588	0.246606	-9.99928	1.5351e-23	3.50091e-20	133.204	106.31	179.268	639.015	914.854	760.31
44	ENSMUSG00000095335	Igkv3-5	33.9928	-2.44287	0.828096	-2.94998	0.00317795	0.0315111	0.992875	6.59159	24.1459	76.806	47.6564	47.7638
45	ENSMUSG00000095794	Igkv6-17	37.471	-2.36825	0.831614	-2.84777	0.00440264	0.0387486	26.7976	1.10039	8.40752	55.9166	92.6577	39.9464
46	ENSMUSG00000094433	Igkv5-43	25.4077	-2.36735	0.863897	-2.74032	0.00613795	0.0469958	10.9219	2.20494	11.563	15.9843	88.0644	23.7075
47	ENSMUSG00000096490	Igkv10-94	36.8813	-2.3535	0.843855	-2.78898	0.00528737	0.043229	12.9495	1.10807	22.0574	86.9709	22.9241	75.278
48	ENSMUSG00000076674	Ighv3-8	30.3196	-2.24209	0.709784	-3.15884	0.00158401	0.0199111	3.97643	11.0641	16.8053	18.9889	69.6705	61.4121
49	ENSMUSG00000095442	Ighv1-4	38.6535	-2.23393	0.637863	-3.50221	0.000461423	0.00880067	9.95279	5.50605	25.1827	39.9026	96.188	55.1887
50	ENSMUSG00000094088	Ighv1-64	33.8693	-2.2306	0.638749	-3.49214	0.000479161	0.00900981	4.96582	7.69026	23.0738	46.8509	42.1094	78.5259
51	ENSMUSG00000094872	Igkv9-120	30.7404	-2.22153	0.746393	-2.97635	0.00291702	0.0298805	24.8463	3.30593	4.2037	55.9289	44.9605	51.197
52	ENSMUSG00000096670	Ighv2-6	27.2058	-2.20641	0.762668	-2.89302	0.00381558	0.0353948	8.9775	3.29705	16.7657	15.9387	69.5665	48.6894
53	ENSMUSG00000020061	Mybpc1	104.603	-2.19308	0.367649	-5.96514	2.44429e-09	5.3453e-07	55.0741	21.0912	37.0654	149.149	190.718	174.519
54	ENSMUSG00000036961	Wnt8b	16.3935	-2.19045	0.662782	-3.30494	0.000949973	0.0144708	7.89734	5.51041	4.20252	37.9245	26.546	16.2801
55	ENSMUSG00000048031	Fcrl5	25.7614	-2.1774	0.502927	-4.32945	1.49484e-05	0.000650236	10.7886	7.75549	9.39105	30.0991	48.7412	47.793
56	ENSMUSG00000058488	Kl	74.4511	-2.13172	0.729899	-2.92057	0.00349392	0.0334041	36.481	24.3873	22.0585	98.9066	21.9664	242.907
57	ENSMUSG00000038421	Fcrla	111.055	-2.13145	0.414819	-5.13827	2.77276e-07	2.73236e-05	41.3979	19.0975	63.0849	152.725	215.276	174.747
58	ENSMUSG00000067149	Igj	1507.64	-2.12694	0.718953	-2.95838	0.00309262	0.0308759	394.247	210.308	1080.66	1778.54	3158.94	2423.12
59	ENSMUSG00000079105	C7	160.636	-2.11958	0.487263	-4.34998	1.36149e-05	0.000604158	45.2982	28.7819	106.188	163.927	302.16	317.462
60	ENSMUSG00000063903	Klk1	31.7323	-2.10743	0.558339	-3.77448	0.000160345	0.00398094	21.7346	5.49293	8.39591	47.8606	53.9675	52.9425
61	ENSMUSG00000000942	Hoxa4	17.3447	-2.09642	0.612714	-3.42154	0.000622685	0.0108394	6.90845	3.30285	9.43569	26.9393	22.8923	34.5898
62	ENSMUSG00000003379	Cd79a	198.518	-2.04754	0.269548	-7.59621	3.04929e-14	2.70438e-11	84.1893	62.6439	85.0446	237.313	383.361	338.559
63	ENSMUSG00000036169	Sostdc1	21.3707	-1.98638	0.654867	-3.03325	0.00241936	0.0262027	11.8471	4.45042	9.45115	21.9801	54.8827	25.6129
64	ENSMUSG00000058728	Cd300c	17.095	-1.97173	0.627862	-3.14039	0.00168721	0.0209052	2.98859	6.51582	11.382	26.9874	29.4294	25.267
65	ENSMUSG00000039521	Foxp3	170.802	-1.96208	0.248536	-7.89452	2.91439e-15	3.10169e-12	78.7889	56.0169	74.2902	227.626	319.985	268.106
66	ENSMUSG00000048776	Pthlh	31.5719	-1.94926	0.704446	-2.76709	0.00565596	0.0447596	25.7315	9.95884	3.14252	32.866	61.1532	56.5796
67	ENSMUSG00000051980	Casr	83.5057	-1.93005	0.509043	-3.79152	0.000149727	0.0038122	37.8649	37.4744	28.6564	93.9063	67.831	235.301
68	ENSMUSG00000095981	Ighv10-1	16.6694	-1.91362	0.571383	-3.3491	0.000810739	0.0130451	5.96535	6.64045	8.38969	27.9419	30.21	20.869
69	ENSMUSG00000046080	Clec9a	147.643	-1.91349	0.243306	-7.86454	3.70461e-15	3.69628e-12	67.0076	48.2666	70.4394	208.787	229.57	261.786
70	ENSMUSG00000027513	Pck1	191.453	-1.91341	0.452988	-4.22397	2.40041e-05	0.000948519	96.3842	45.3772	99.029	224.396	187.499	496.031
71	ENSMUSG00000065987	Cd209b	35.1336	-1.88994	0.515074	-3.66926	0.000243257	0.00551612	12.8994	11.5889	20.9174	61.136	73.1989	31.0611
72	ENSMUSG00000060212	Pcnxl2	23.2536	-1.86749	0.598583	-3.11985	0.00180946	0.0218453	19.9965	6.33231	6.01994	40.3485	34.4544	32.3698
73	ENSMUSG00000094335	Igkv1-117	201.166	-1.86346	0.57267	-3.25398	0.00113801	0.0160656	21.8339	86.0935	152.437	212.856	416.398	317.379
74	ENSMUSG00000030345	Dyrk4	29.0787	-1.85829	0.456481	-4.07091	4.68301e-05	0.00159743	12.4704	13.6629	11.2735	52.177	32.3166	52.572
75	ENSMUSG00000072674	Plac9b	25.6496	-1.79541	0.58265	-3.08146	0.00205991	0.0238466	14.7052	15.3269	4.30286	42.0732	29.3833	48.1061
76	ENSMUSG00000051984	Sec31b	125.158	-1.77894	0.366464	-4.85433	1.20797e-06	8.94837e-05	40.5781	41.2027	90.7955	215.239	202.663	160.469
77	ENSMUSG00000034648	Lrrn1	69.6133	-1.74803	0.529314	-3.30244	0.00095848	0.0145035	49.2397	22.1978	24.1738	94.9422	55.8317	171.295
78	ENSMUSG00000036913	Trim67	15.0652	-1.7467	0.594582	-2.93769	0.00330668	0.032227	8.89607	5.49818	6.29423	18.9382	22.8623	27.9022
79	ENSMUSG00000031303	Map3k15	191.066	-1.72932	0.237543	-7.28002	3.33776e-13	1.97348e-10	107.277	65.3738	92.4902	278.957	280.237	322.059
80	ENSMUSG00000071489	Ptgdr	57.7902	-1.71946	0.454743	-3.78116	0.000156096	0.00392716	19.7193	23.3654	37.7629	51.895	98.648	115.35
81	ENSMUSG00000026826	Nr4a2	128.556	-1.71839	0.518634	-3.31329	0.000922043	0.014209	83.3475	31.1555	64.5501	85.5223	206.797	299.961
82	ENSMUSG00000042784	Muc1	93.3825	-1.71749	0.330852	-5.19112	2.09032e-07	2.15072e-05	50.6429	37.8763	41.701	99.4677	181.501	149.106
83	ENSMUSG00000039179	Tekt5	20.6394	-1.69407	0.530624	-3.19259	0.00141002	0.0184505	7.93421	6.59901	14.6859	32.8608	31.9828	29.7739
84	ENSMUSG00000019577	Pdk4	184.667	-1.6905	0.427629	-3.9532	7.71125e-05	0.00235377	76.8218	59.6505	124.938	175.891	225.399	445.299
85	ENSMUSG00000026616	Cr2	126.826	-1.68367	0.603538	-2.78967	0.00527618	0.043229	40.1524	18.2665	125.012	145.527	220.609	211.389
86	ENSMUSG00000031027	Stk33	70.5139	-1.6753	0.353589	-4.73799	2.15851e-06	0.000146011	41.2215	21.6734	38.8414	90.4819	125.694	105.172
87	ENSMUSG00000022181	C6	17.7307	-1.67169	0.584393	-2.86056	0.00422899	0.0376528	7.2467	6.11623	12.7646	21.1547	33.7042	25.3977
88	ENSMUSG00000040899	Ccr6	71.2802	-1.66644	0.45448	-3.66669	0.000245712	0.00554816	24.715	41.9218	36.2222	113.384	154.045	57.3936
89	ENSMUSG00000031271	Serpina7	43.5341	-1.6584	0.420783	-3.94122	8.10676e-05	0.00242807	27.386	14.5821	20.4377	52.9239	86.648	59.2268
90	ENSMUSG00000041984	Rptn	674.522	-1.63603	0.290285	-5.63594	1.74109e-08	2.72498e-06	383.163	217.153	384.55	723.478	1146.68	1192.11
91	ENSMUSG00000057719	Sh3rf2	66.0766	-1.63111	0.375162	-4.34775	1.37543e-05	0.000608238	37.0883	24.3694	34.7881	98.1605	70.3318	131.721
92	ENSMUSG00000052605	Isoc2b	101.235	-1.61961	0.238343	-6.79531	1.08079e-11	4.66318e-09	48.4935	51.5138	49.204	156.203	164.321	137.677
93	ENSMUSG00000030468	Siglecg	168.706	-1.61832	0.310521	-5.21162	1.872e-07	2.01924e-05	83.4716	55.516	111.375	203.486	304.384	254.005
94	ENSMUSG00000079168	Cd209g	22.7305	-1.60447	0.567435	-2.82758	0.00469007	0.0401914	5.94812	15.3721	12.5868	29.8851	46.6241	25.967
95	ENSMUSG00000052516	Robo2	128.497	-1.60398	0.343401	-4.67086	2.99946e-06	0.000184167	72.4513	42.8236	75.8615	143.456	255.944	180.448
96	ENSMUSG00000071019	Sdr16c6	77.7092	-1.6018	0.452932	-3.53652	0.000405428	0.00802015	47.1581	15.7382	52.3843	93.9169	117.718	139.339
97	ENSMUSG00000039981	Zc3h12d	335.677	-1.59743	0.271075	-5.89294	3.79382e-09	7.56187e-07	216.317	104.926	178.511	476.957	532.422	504.926
98	ENSMUSG00000090919	Pabpc4l	39.7625	-1.58929	0.394321	-4.03045	5.56697e-05	0.00183239	25.8253	13.873	19.3151	65.5866	52.4495	61.5255
99	ENSMUSG00000049336	Tenm2	55.6483	-1.58227	0.443864	-3.56476	0.000364188	0.00749213	22.5926	26.7523	33.2281	127.779	70.5805	52.9572
100	ENSMUSG00000031380	Figf	32.446	-1.56559	0.500313	-3.12922	0.00175271	0.0214177	15.0567	10.0953	23.9688	33.3981	51.5471	60.6098
101	ENSMUSG00000024112	Cacna1h	114.26	-1.56176	0.305914	-5.10523	3.30399e-07	3.10264e-05	78.2237	55.5979	40.2872	176.263	182.369	152.822
102	ENSMUSG00000005583	Mef2c	57.958	-1.55862	0.459169	-3.39444	0.000687692	0.011605	20.7351	18.9197	48.4755	94.3607	99.899	65.3582
103	ENSMUSG00000026691	Fmo3	26.2513	-1.55004	0.461052	-3.36197	0.000773891	0.0126712	13.459	15.1414	11.4746	30.2409	39.5544	47.6377
104	ENSMUSG00000057378	Ryr3	30.6034	-1.55001	0.521455	-2.97248	0.00295405	0.0301139	10.4133	15.0881	26.947	36.5796	45.5117	49.0806
105	ENSMUSG00000074259	Gramd2	40.6639	-1.54535	0.427079	-3.61842	0.000296407	0.00640325	30.8717	16.1472	15.3718	57.2828	71.1478	53.1622
106	ENSMUSG00000003477	Inmt	58.7924	-1.54291	0.496794	-3.10573	0.00189807	0.0224784	20.467	19.0946	50.5169	69.3411	71.0831	122.252
107	ENSMUSG00000026065	Slc9a4	37.5157	-1.53739	0.515376	-2.98304	0.00285403	0.0295618	17.8854	21.2897	18.2588	26.0527	70.3422	71.2655
108	ENSMUSG00000019102	Aldh3a1	52.5779	-1.51756	0.43809	-3.46405	0.000532112	0.00966398	32.5742	15.3741	33.5672	55.8146	76.7936	101.344
109	ENSMUSG00000045232	Rln3	27.4916	-1.51585	0.449625	-3.37136	0.000747993	0.0123485	18.0196	10.9786	13.6204	47.694	40.1919	34.4451
110	ENSMUSG00000027316	Gfra4	48.5788	-1.49864	0.376906	-3.97617	7.00349e-05	0.00219654	25.7952	21.8376	28.3653	53.114	70.2481	92.1127
111	ENSMUSG00000024172	St6gal2	52.0658	-1.49524	0.381995	-3.9143	9.06667e-05	0.00264608	36.1734	17.6099	27.5333	83.9986	63.749	83.3305
112	ENSMUSG00000042250	Pglyrp4	32.6559	-1.48492	0.486	-3.0554	0.00224764	0.0250918	25.544	8.87868	16.9268	48.1097	41.9049	54.5711
113	ENSMUSG00000073902	Gm1966	55.2073	-1.47504	0.497503	-2.96489	0.00302793	0.0305742	35.3871	10.0491	41.978	75.95	80.4129	87.4664
114	ENSMUSG00000041577	Prelp	756.75	-1.45177	0.206707	-7.02333	2.16643e-12	1.04803e-09	363.06	359.285	493.281	937.61	1065.85	1321.41
115	ENSMUSG00000028020	Glrb	151.389	-1.44314	0.270359	-5.33788	9.40413e-08	1.16378e-05	78.6498	69.8169	95.67	167.297	233.665	263.238
116	ENSMUSG00000051107	Gm15440	36.7144	-1.44053	0.376247	-3.82868	0.000128832	0.00345659	21.7784	16.4607	20.9662	60.7452	52.0893	48.2464
117	ENSMUSG00000030787	Lyve1	36.1645	-1.4403	0.406624	-3.5421	0.000396959	0.00788191	19.6749	16.6443	22.0535	60.931	58.5313	39.1518
118	ENSMUSG00000021880	Rnase6	99.4343	-1.43835	0.307066	-4.68416	2.81105e-06	0.000175983	65.064	35.5544	59.9	123.969	159.292	152.826
119	ENSMUSG00000037942	Crp	94.587	-1.43041	0.27199	-5.25906	1.44791e-07	1.6629e-05	56.1049	46.943	50.4329	134.09	164.627	115.324
120	ENSMUSG00000021795	Sftpd	75.2455	-1.4274	0.377368	-3.78251	0.000155256	0.0039155	47.5512	28.5742	46.1416	72.7088	135.252	121.245
121	ENSMUSG00000008845	Cd163	352.299	-1.413	0.362628	-3.89655	9.75714e-05	0.00279145	142.808	116.832	317.411	531.839	492.485	512.418
122	ENSMUSG00000021091	Serpina3n	1306.12	-1.41179	0.252349	-5.59458	2.21155e-08	3.39473e-06	733.656	548.809	858.229	1344.24	2242.21	2109.56
123	ENSMUSG00000005089	Slc1a2	56.0724	-1.40588	0.446814	-3.14647	0.00165255	0.0205143	38.4985	34.1333	19.2473	97.9275	49.6871	96.9408
124	ENSMUSG00000040405	Havcr1	51.949	-1.40543	0.359548	-3.90889	9.27228e-05	0.00269622	33.4575	19.2991	32.6075	67.989	87.6652	70.6759
125	ENSMUSG00000025481	Urah	26.9308	-1.40364	0.498522	-2.8156	0.00486866	0.0412982	17.7298	16.1397	10.5579	26.5116	38.6179	52.0279
126	ENSMUSG00000059994	Fcrl1	164.774	-1.40311	0.33064	-4.24361	2.19948e-05	0.000891182	117.233	58.7608	94.8578	192.936	311.217	213.638
127	ENSMUSG00000051435	Fhad1	94.9042	-1.40019	0.346874	-4.03658	5.42371e-05	0.00178893	54.3624	32.9401	69.8804	135.95	162.652	113.64
128	ENSMUSG00000063975	Slco1a5	75.7596	-1.39515	0.368992	-3.78098	0.000156211	0.00392716	45.4378	32.1149	47.6272	72.4001	115.105	141.873
129	ENSMUSG00000041559	Fmod	244.935	-1.39285	0.178611	-7.79823	6.27793e-15	5.89534e-12	141.238	129.711	134.31	310.013	374.854	379.483
130	ENSMUSG00000052974	Cyp2f2	204.169	-1.38827	0.388908	-3.56966	0.000357444	0.00740109	67.5066	95.7235	175.557	208.647	315.98	361.6
131	ENSMUSG00000024673	Ms4a1	280.793	-1.37235	0.237349	-5.78202	7.38077e-09	1.33642e-06	158.874	144.626	165.992	313.674	515.238	386.354
132	ENSMUSG00000095649	Gm8979	44.2563	-1.36247	0.442563	-3.07859	0.00207983	0.023941	18.6799	18.9843	36.7429	45.9855	76.7875	68.3579
133	ENSMUSG00000025165	Sectm1a	70.0382	-1.36126	0.321176	-4.23836	2.25161e-05	0.000904999	41.0755	33.5848	42.7722	74.7659	112.138	115.893
134	ENSMUSG00000027254	Map1a	294.485	-1.36076	0.164177	-8.28837	1.14813e-16	1.3092e-13	151.699	164.665	178.881	450.775	391.61	429.279
135	ENSMUSG00000035916	Ptprq	255.655	-1.36001	0.274791	-4.94925	7.45019e-07	6.09922e-05	194.833	99.0853	135.603	366.161	408.292	329.957
136	ENSMUSG00000021730	Hcn1	34.6197	-1.35919	0.398052	-3.41461	0.000638732	0.0110235	22.5618	13.5132	21.9857	53.9318	50.1471	45.5788
137	ENSMUSG00000029417	Cxcl9	429.302	-1.35912	0.307163	-4.42475	9.65553e-06	0.000453356	260.723	161.417	300.156	486.469	836.286	530.761
138	ENSMUSG00000041809	Efhc1	28.4818	-1.35854	0.435471	-3.11969	0.0018104	0.0218453	15.2111	20.0705	12.418	48.6814	39.1048	35.4048
139	ENSMUSG00000049685	Cyp2g1	168.544	-1.35459	0.272539	-4.97026	6.68639e-07	5.58856e-05	98.56	80.5447	105.14	173.853	268.377	284.787
140	ENSMUSG00000041923	Nol4	49.4082	-1.35378	0.440553	-3.0729	0.0021199	0.0241699	21.9824	18.4409	44.1573	79.603	76.9552	55.3106
141	ENSMUSG00000045573	Penk	195.877	-1.3518	0.37199	-3.63396	0.000279102	0.00610354	133.958	70.4754	126.231	172.99	381.899	289.711
142	ENSMUSG00000022949	Clic6	29.8414	-1.34494	0.461808	-2.91233	0.00358741	0.0339618	16.4242	15.4833	18.3658	40.1937	29.606	58.9754
143	ENSMUSG00000073491	Pydc4	117.214	-1.34127	0.258004	-5.19864	2.00754e-07	2.12241e-05	63.3979	60.5503	75.1326	145.474	203.85	154.882
144	ENSMUSG00000024653	Scgb1a1	26.8975	-1.34034	0.472856	-2.83457	0.0045887	0.0396396	19.8187	13.2087	12.6052	27.9452	45.8103	41.9971
145	ENSMUSG00000061462	Obscn	89.8049	-1.33831	0.426918	-3.13482	0.00171962	0.0211985	37.6315	34.2314	82.8012	113.688	169.882	100.595
146	ENSMUSG00000001802	Lrp3	33.798	-1.32359	0.454358	-2.91309	0.0035787	0.0339053	16.306	12.2835	29.868	47.8204	46.6113	49.8985
147	ENSMUSG00000054005	Mill1	97.6206	-1.32131	0.381412	-3.46426	0.000531685	0.00966398	67.9058	29.8954	69.3739	107.781	148.25	162.518
148	ENSMUSG00000004951	Hspb1	366.091	-1.31929	0.264721	-4.9837	6.23799e-07	5.35394e-05	215.326	180.651	232.359	373.842	501.013	693.358
149	ENSMUSG00000034413	Neurl1b	816.857	-1.31586	0.242564	-5.42481	5.80148e-08	7.65411e-06	489.662	314.496	600.225	1259.03	1092.46	1145.26
150	ENSMUSG00000034040	Wbscr17	167.295	-1.31371	0.315536	-4.16342	3.13515e-05	0.00116719	132.789	65.5878	89.8783	188.278	261.336	265.904
151	ENSMUSG00000089669	Tnfsf13	36.9731	-1.31275	0.393634	-3.33495	0.000853132	0.0134712	25.3746	20.6437	17.6113	41.2756	57.9096	59.0241
152	ENSMUSG00000009185	Ccl8	179.384	-1.31228	0.298244	-4.40002	1.08243e-05	0.000493713	130.587	81.4579	96.7498	181.781	303.589	282.141
153	ENSMUSG00000046338	Gpat2	39.5752	-1.31146	0.473218	-2.77136	0.00558223	0.0444462	30.6872	15.3703	22.0196	58.7691	74.9361	35.6688
154	ENSMUSG00000026167	Wnt10a	90.8948	-1.30398	0.332249	-3.92471	8.68341e-05	0.00256233	71.7062	32.8861	52.3258	127.2	139.765	121.486
155	ENSMUSG00000073876	Gm13305	287.792	-1.30334	0.285315	-4.56808	4.92213e-06	0.000273787	224.28	104.425	168.744	388.75	444.944	395.609
156	ENSMUSG00000031636	Pdlim3	101.218	-1.29928	0.254138	-5.11249	3.17941e-07	3.03929e-05	57.3954	52.9557	65.1426	130.749	168.444	132.623
157	ENSMUSG00000038776	Ephx1	1165.11	-1.29196	0.30989	-4.1691	3.058e-05	0.00115136	867.092	353.798	806.139	1628.28	1685.42	1649.93
158	ENSMUSG00000071178	Serpina1b	45.515	-1.29129	0.432994	-2.98223	0.00286155	0.0295724	33.7757	20.6094	24.5926	43.7096	89.5175	60.8854
159	ENSMUSG00000020159	Gabrp	184.32	-1.28978	0.345579	-3.73224	0.000189786	0.00458357	120.36	64.6767	135.862	189.382	267.324	328.314
160	ENSMUSG00000005864	Cnga2	55.2133	-1.28679	0.311624	-4.12929	3.63878e-05	0.00131722	38.9991	29.7744	27.4935	73.1811	79.7572	82.0745
161	ENSMUSG00000022659	Gcsam	118.571	-1.28575	0.382079	-3.36514	0.00076505	0.012591	67.0274	36.2358	104.46	168.911	169.255	165.536
162	ENSMUSG00000022231	Sema5a	143.898	-1.28536	0.32768	-3.92262	8.75905e-05	0.00257039	87.6032	52.2179	111.185	164.656	241.134	206.591
163	ENSMUSG00000069208	Zfp825	148.575	-1.28178	0.230687	-5.55635	2.75476e-08	4.07195e-06	95.3435	95.6056	68.9115	212.999	229.902	188.69
164	ENSMUSG00000035969	Rusc2	115.264	-1.28042	0.303837	-4.21416	2.50705e-05	0.000985776	54.1827	90.766	57.9247	165.68	132.357	190.672
165	ENSMUSG00000025870	Arl10	244.221	-1.27825	0.171434	-7.45621	8.90472e-14	6.0383e-11	134.593	130.168	162.965	341.856	350.034	345.711
166	ENSMUSG00000006931	Leprel4	432.182	-1.27737	0.225724	-5.65899	1.5227e-08	2.43084e-06	301.135	251.316	204.399	742.104	586.534	507.606
167	ENSMUSG00000043668	Tox3	98.1704	-1.27442	0.267999	-4.75531	1.98138e-06	0.000135754	54.7989	45.3871	71.9923	141.577	128.818	146.45
168	ENSMUSG00000048766	Skint10	404.118	-1.27289	0.259845	-4.89865	9.64956e-07	7.54234e-05	291.74	157.62	259.865	484.908	604.293	626.281
169	ENSMUSG00000021803	Cdhr1	279.185	-1.2704	0.240517	-5.28194	1.27822e-07	1.5004e-05	204.097	122.449	163.966	337.575	438.54	408.483
170	ENSMUSG00000042817	Flt3	510.939	-1.27017	0.229317	-5.53894	3.04303e-08	4.29902e-06	342.5	207.821	347.766	671.024	785.439	711.087
171	ENSMUSG00000067001	Serpinb7	55.571	-1.26504	0.347239	-3.64315	0.000269318	0.00596309	30.9399	30.8129	36.1047	67.7986	65.5665	102.203
172	ENSMUSG00000092586	Ly6g6c	58.4479	-1.26278	0.453731	-2.78309	0.00538434	0.0436622	34.3293	21.1532	47.492	53.2732	115.226	79.2131
173	ENSMUSG00000029651	Mtus2	136.814	-1.2595	0.40245	-3.12957	0.00175062	0.0214152	73.6002	39.7419	128.447	172.323	197.801	208.968
174	ENSMUSG00000034591	Slc41a2	100.556	-1.25695	0.353902	-3.55169	0.000382772	0.00771536	66.6914	46.5952	63.738	117.794	203.882	104.637
175	ENSMUSG00000043430	Psapl1	199.235	-1.2564	0.377423	-3.32888	0.000871964	0.0136635	112.734	63.6906	176.2	219.19	285.169	338.429
176	ENSMUSG00000019997	Ctgf	202.306	-1.2538	0.220355	-5.68992	1.271e-08	2.11356e-06	125.68	107.924	124.919	228.746	299.092	327.475
177	ENSMUSG00000000318	Clec10a	140.641	-1.25339	0.391871	-3.19846	0.00138161	0.0182131	77.737	47.12	126.85	149.804	245.265	197.072
178	ENSMUSG00000028716	Pdzk1ip1	63.197	-1.2509	0.398596	-3.13826	0.00169953	0.0209995	48.7511	24.6959	38.4316	60.3086	102.422	104.573
179	ENSMUSG00000040170	Fmo2	415.446	-1.24982	0.275593	-4.53503	5.75946e-06	0.00030648	243.686	182.18	311.887	458.913	545.341	750.666
180	ENSMUSG00000071552	Tigit	120.228	-1.24967	0.303469	-4.11793	3.82284e-05	0.00137389	80.9656	49.4611	82.9761	141.675	207.813	158.477
181	ENSMUSG00000033849	B3galt2	77.6497	-1.24893	0.332039	-3.76141	0.000168958	0.00413055	57.8116	32.7251	47.1467	88.9313	107.606	131.678
182	ENSMUSG00000020052	Ascl1	396.7	-1.24855	0.228653	-5.46047	4.74886e-08	6.47956e-06	257.167	188.908	258.791	441.19	669.602	564.54
183	ENSMUSG00000086513	9130208D14Rik	222.12	-1.24425	0.243174	-5.1167	3.10931e-07	2.99018e-05	125.823	102.763	166.902	266.916	343.705	326.611
184	ENSMUSG00000026166	Ccl20	42.522	-1.23801	0.440767	-2.80876	0.00497335	0.0418968	32.616	18.3289	24.8359	38.0641	72.6943	68.5929
185	ENSMUSG00000039153	Runx2	347.668	-1.23446	0.242098	-5.09902	3.41417e-07	3.18736e-05	224.55	141.155	256.292	477.206	507.935	478.868
186	ENSMUSG00000045319	Proser2	126.505	-1.22868	0.275052	-4.46707	7.92967e-06	0.000387123	72.7416	58.8258	95.4434	154.376	168.509	209.135
187	ENSMUSG00000017167	Cntnap1	250.337	-1.22704	0.389876	-3.14727	0.00164805	0.0204902	217.545	68.8693	162.804	358.825	291.891	402.09
188	ENSMUSG00000039109	F13a1	4174.78	-1.22228	0.309957	-3.94339	8.03388e-05	0.00241077	2645.29	1347.62	3521.76	6365.17	5410.45	5758.41
189	ENSMUSG00000059325	Hopx	102.165	-1.22004	0.36651	-3.32882	0.000872154	0.0136635	89.141	36.1993	58.354	118.677	157.556	153.064
190	ENSMUSG00000046447	Camk2n1	103.871	-1.2194	0.347425	-3.50983	0.0004484	0.00860368	93.5576	40.8455	52.4433	146.744	142.781	146.853
191	ENSMUSG00000041991	Hrnr	279.044	-1.21384	0.295859	-4.10277	4.0824e-05	0.00143866	185.456	103.429	215.259	325.442	429.638	415.037
192	ENSMUSG00000022494	Shisa9	29.8507	-1.21223	0.413911	-2.92872	0.00340365	0.0328036	17.2368	18.6943	17.8027	46.886	47.4477	31.0371
193	ENSMUSG00000050578	Mmp13	44.1466	-1.2116	0.39605	-3.05921	0.00221925	0.0248793	33.4304	18.9782	27.3035	47.9931	61.2698	75.9043
194	ENSMUSG00000051969	Tlr11	247.45	-1.20687	0.231668	-5.20949	1.89365e-07	2.02887e-05	151.673	114.44	182.366	301.662	348.099	386.462
195	ENSMUSG00000008461	Fut1	95.8911	-1.20684	0.31143	-3.87515	0.000106561	0.00296365	72.0335	39.6429	62.0028	114.815	156.56	130.292
196	ENSMUSG00000028610	Dmrtb1	39.6098	-1.20511	0.360089	-3.34672	0.00081775	0.0131117	26.7768	24.1558	20.9634	49.8109	64.0437	51.9082
197	ENSMUSG00000036834	Plch1	39.3255	-1.20499	0.369334	-3.2626	0.00110396	0.0157214	26.6602	26.5683	18.0283	54.6854	48.5428	61.4676
198	ENSMUSG00000034771	Tle2	797.023	-1.20498	0.310758	-3.87756	0.000105511	0.00294473	476.202	273.684	697.068	1187.61	1108.53	1039.05
199	ENSMUSG00000044156	Hepacam2	60.236	-1.20312	0.419119	-2.87059	0.00409704	0.0368479	37.376	30.0169	42.0395	48.9906	86.0366	116.956
200	ENSMUSG00000066704	Cyp2b19	143.857	-1.20268	0.369795	-3.25228	0.00114483	0.0161449	88.6565	48.2171	125.564	178.628	178.609	243.465
201	ENSMUSG00000004296	Il12b	199.035	-1.2022	0.324173	-3.70851	0.000208479	0.00493771	167.319	76.5549	117.556	220.646	327.252	284.881
202	ENSMUSG00000060180	Myh13	39.6641	-1.19916	0.368061	-3.25805	0.00112182	0.0158998	23.3238	18.9999	29.8723	49.6608	60.4002	55.7277
203	ENSMUSG00000044748	Defb1	51.1468	-1.1989	0.428764	-2.79617	0.00517124	0.0427809	23.6262	20.1738	49.2853	63.9592	71.2538	78.5825
204	ENSMUSG00000070473	Cldn3	46.6988	-1.19747	0.420565	-2.8473	0.00440922	0.0387793	36.0563	14.2702	34.5702	62.4235	66.504	66.3687
205	ENSMUSG00000040254	Sema3d	30.3271	-1.1962	0.428833	-2.78944	0.00527993	0.043229	20.6099	15.7089	18.8752	37.9737	34.6953	54.0995
206	ENSMUSG00000034839	Larp6	41.915	-1.19409	0.428603	-2.786	0.00533636	0.043442	32.6449	14.2916	29.3575	66.7727	61.2766	47.1468
207	ENSMUSG00000098369	Gm2274	81.9809	-1.19255	0.363431	-3.28136	0.00103309	0.0150889	54.6371	38.3681	56.5411	157.195	105.051	80.0931
208	ENSMUSG00000028362	Tnfsf8	294.184	-1.19227	0.287894	-4.14136	3.45252e-05	0.00126413	169.118	121.471	246.588	345.599	468.744	413.586
209	ENSMUSG00000054203	Ifi205	271.857	-1.19016	0.283137	-4.2035	2.62823e-05	0.00102334	169.733	108.935	218.27	325.819	434.605	373.779
210	ENSMUSG00000059854	Hydin	97.0056	-1.18767	0.433005	-2.74286	0.00609069	0.0468301	60.0805	37.4878	79.9486	76.9482	140.177	187.391
211	ENSMUSG00000079362	Gbp6	403.451	-1.18676	0.361158	-3.28598	0.0010163	0.0149532	359.361	137.918	241.132	480.306	742.929	459.062
212	ENSMUSG00000005547	Cyp2a5	951.47	-1.18335	0.254427	-4.65103	3.30287e-06	0.00019897	606.7	414.754	723.737	1011.17	1430.65	1521.81
213	ENSMUSG00000020674	Pxdn	282.755	-1.17744	0.282691	-4.16511	3.11206e-05	0.00116349	178.961	113.509	228.265	332.112	438.93	404.754
214	ENSMUSG00000050174	Nudt6	113.918	-1.17104	0.27857	-4.20375	2.62533e-05	0.00102334	55.422	64.0403	91.4061	136.735	162.457	173.445
215	ENSMUSG00000030862	Cpxm2	217.734	-1.16986	0.264542	-4.42222	9.76925e-06	0.000456013	148.697	108.509	143.994	229.537	382.352	293.313
216	ENSMUSG00000074796	Slc4a11	229.531	-1.16917	0.279983	-4.17587	2.96851e-05	0.00113101	175.648	94.6143	153.946	264.041	367.799	321.139
217	ENSMUSG00000041449	Serpina3h	107.023	-1.16727	0.384293	-3.03745	0.00238587	0.0259632	62.3443	45.0902	90.4006	94.6928	186.814	162.798
218	ENSMUSG00000030017	Reg3g	554.355	-1.15943	0.258788	-4.48024	7.45576e-06	0.000371236	382.456	294.006	352.043	517.612	812.204	967.808
219	ENSMUSG00000043857	Mgat5b	135.885	-1.15926	0.355748	-3.25867	0.00111937	0.0158983	105.294	53.706	92.1443	125.744	229.609	208.814
220	ENSMUSG00000028654	Mycl	225.801	-1.15913	0.283895	-4.08294	4.44701e-05	0.00153663	138.758	91.4298	188.989	286.263	308.782	340.586
221	ENSMUSG00000028919	Arhgef19	56.4808	-1.15896	0.410757	-2.82153	0.00477948	0.0408238	30.923	21.4329	52.9981	67.2836	87.9773	78.2698
222	ENSMUSG00000036687	Tmem184a	94.7116	-1.15794	0.368766	-3.14003	0.00168928	0.0209052	67.2872	41.796	67.3098	88.956	124.795	178.125
223	ENSMUSG00000002204	Napsa	391.01	-1.15739	0.251774	-4.59694	4.28734e-06	0.000245316	296.612	166.861	262.4	465.515	616.492	538.179
224	ENSMUSG00000045322	Tlr9	248.024	-1.15647	0.187184	-6.17824	6.4821e-10	1.81544e-07	161.355	152.669	146.885	316.765	398.498	311.972
225	ENSMUSG00000056078	Lipm	93.3741	-1.15429	0.317511	-3.63544	0.000277503	0.00608525	64.8835	42.5416	66.0869	96.9222	136.988	152.823
226	ENSMUSG00000025432	Avil	201.271	-1.15412	0.327911	-3.51962	0.000432168	0.00840332	106.869	120.641	147.006	167.926	297.202	367.979
227	ENSMUSG00000020000	Moxd1	97.12	-1.15037	0.378542	-3.03896	0.002374	0.0258517	72.9207	34.3368	73.5514	102.929	169.348	129.635
228	ENSMUSG00000000673	Haao	38.5708	-1.14771	0.398344	-2.88121	0.00396147	0.036117	23.7692	24.1548	24.1218	40.8475	70.3955	48.136
229	ENSMUSG00000057337	Chst3	165.029	-1.14131	0.229913	-4.96409	6.9025e-07	5.71678e-05	120.554	94.5797	93.5967	197.741	265.546	218.158
230	ENSMUSG00000022456	43711	248.532	-1.13912	0.197064	-5.78044	7.45063e-09	1.33642e-06	158.678	123.768	182.917	337.778	340.683	347.37
231	ENSMUSG00000030125	Lrrc23	116.882	-1.13638	0.277769	-4.09108	4.29363e-05	0.0015004	92.674	53.9722	72.3972	181.508	148.337	152.403
232	ENSMUSG00000022586	Ly6i	48.9987	-1.12964	0.34449	-3.27916	0.00104118	0.0151794	31.0442	27.7838	33.3448	58.3576	83.6787	59.7833
233	ENSMUSG00000091938	Gm2564	170.235	-1.12735	0.193372	-5.82999	5.54317e-09	1.04107e-06	108.446	104.299	108.021	206.07	241.317	253.257
234	ENSMUSG00000063286	Gm8995	2245.61	-1.1264	0.230846	-4.87944	1.06387e-06	8.12615e-05	1474.18	982.006	1776.3	2788.89	3482.61	2969.66
235	ENSMUSG00000037628	Cdkn3	96.4015	-1.12043	0.348215	-3.21765	0.00129247	0.0174826	76.0066	35.4704	70.4348	148.981	137.429	110.087
236	ENSMUSG00000001288	Rarg	623.373	-1.11968	0.364534	-3.07155	0.00212954	0.0242137	636.976	206.221	336.217	860.487	860.169	840.167
237	ENSMUSG00000006154	Eps8l1	109.194	-1.11853	0.374086	-2.99003	0.00278954	0.029106	100.092	37.5891	70.5555	133.005	151.45	162.475
238	ENSMUSG00000034783	Cd207	329.579	-1.11802	0.279754	-3.99643	6.43047e-05	0.00204902	174.341	160.043	289.372	369.867	461.065	522.787
239	ENSMUSG00000091383	Hist1h2al	40.0538	-1.11716	0.392581	-2.84568	0.00443171	0.0388846	32.9755	16.5439	26.1384	49.7249	55.8959	59.044
240	ENSMUSG00000049133	Flg2	75.5878	-1.10948	0.39861	-2.78338	0.00537951	0.0436622	41.4885	30.6562	71.4023	78.6831	106.401	124.896
241	ENSMUSG00000063011	Msln	203.63	-1.10944	0.213112	-5.20591	1.93043e-07	2.05449e-05	148.28	107.456	130.908	242.838	283.048	309.253
242	ENSMUSG00000026983	Il1f5	42.3447	-1.10884	0.381934	-2.90322	0.00369346	0.0346634	25.9138	22.305	32.3904	43.0036	64.9505	65.5052
243	ENSMUSG00000030772	Dkk3	87.7742	-1.10426	0.383922	-2.87625	0.00402426	0.0363573	77.0785	32.0634	57.7922	94.8574	118.054	146.799
244	ENSMUSG00000091814	Gm8050	57.4087	-1.10348	0.38096	-2.89659	0.00377238	0.0351881	52.1427	22.3039	34.6284	74.9179	77.6681	82.7912
245	ENSMUSG00000014543	Klra17	51.9999	-1.10048	0.383725	-2.8679	0.0041321	0.0370589	40.3258	20.0287	38.6836	61.1724	82.9575	68.8315
246	ENSMUSG00000041681	Iapp	78.654	-1.09968	0.357571	-3.07542	0.0021021	0.024125	65.0868	35.2503	49.573	77.7071	116.313	127.993
247	ENSMUSG00000045027	Prss22	40.8865	-1.09803	0.355657	-3.08733	0.00201967	0.0234829	29.8687	19.7728	28.32	58.741	52.1064	56.5103
248	ENSMUSG00000010461	Eya4	458.427	-1.09782	0.217664	-5.04368	4.56666e-07	4.05012e-05	324.955	229.419	321.275	505.026	697.128	672.757
249	ENSMUSG00000041608	Entpd3	53.1356	-1.09426	0.325889	-3.35778	0.000785697	0.0128004	31.5439	33.252	37.0008	58.3849	74.0727	84.5592
250	ENSMUSG00000022037	Clu	1580.91	-1.09096	0.227001	-4.80596	1.54011e-06	0.000109761	1098.5	722.239	1208.99	1786.26	2353.51	2315.93
251	ENSMUSG00000071042	Rasgrp3	254.127	-1.08977	0.239826	-4.54401	5.51938e-06	0.000301751	157.049	129.273	201.006	291.332	404.771	341.333
252	ENSMUSG00000051379	Flrt3	124.759	-1.08857	0.267977	-4.06218	4.86164e-05	0.0016478	103.327	63.6633	72.2266	155.546	190.13	163.66
253	ENSMUSG00000041750	Cd1d2	1119.07	-1.08717	0.274685	-3.95787	7.56222e-05	0.00232542	688.224	458.377	1001.88	1672.62	1416.25	1477.04
254	ENSMUSG00000026315	Serpinb8	128.309	-1.08654	0.344526	-3.15373	0.00161196	0.0201514	112.858	74.2946	59.1792	140.494	231.896	151.131
255	ENSMUSG00000063506	Arhgap22	145.677	-1.08483	0.243749	-4.4506	8.56321e-06	0.000413	99.6577	74.1896	105.929	178.332	231.707	184.244
256	ENSMUSG00000026930	Gpsm1	752.701	-1.08324	0.119575	-9.05905	1.31593e-19	2.33417e-16	518.548	447.521	481.98	1060.41	1007.07	1000.68
257	ENSMUSG00000037185	Krt80	125.6	-1.0748	0.320442	-3.35412	0.000796177	0.0129037	106.939	48.339	86.9866	159.297	172.623	179.413
258	ENSMUSG00000025854	Fam20c	134.334	-1.07097	0.323518	-3.31039	0.000931676	0.0142738	111.045	69.3795	78.6595	226.523	125.933	194.463
259	ENSMUSG00000049214	Skint7	331.049	-1.07087	0.22037	-4.85944	1.17718e-06	8.78154e-05	259.989	168.774	211.43	381.199	478.685	486.219
260	ENSMUSG00000026070	Il18r1	723.402	-1.06964	0.255973	-4.17871	2.93164e-05	0.00111964	563.454	303.772	533.356	853.748	1096.08	989.999
261	ENSMUSG00000028909	Ptpru	78.5188	-1.06662	0.335355	-3.18057	0.00146984	0.0189405	48.2684	35.1663	69.5402	120.431	108.217	89.4903
262	ENSMUSG00000026950	Neb	398.795	-1.06429	0.332833	-3.19767	0.00138543	0.0182332	190.183	234.056	349.975	348.64	545.579	724.336
263	ENSMUSG00000028262	Clca2	417.751	-1.06319	0.304968	-3.48622	0.000489902	0.00916833	313.868	157.819	339.354	472.549	658.47	564.449
264	ENSMUSG00000008193	Spib	812.978	-1.06255	0.22594	-4.70282	2.56592e-06	0.000165171	649.368	402.304	527.47	892.25	1234.27	1172.21
265	ENSMUSG00000078599	Skint8	467.146	-1.06032	0.22609	-4.68982	2.73445e-06	0.000174414	343.625	231.314	333.723	510.119	672.025	712.067
266	ENSMUSG00000094686	Ccl21a	7072.64	-1.06008	0.192879	-5.4961	3.88273e-08	5.34344e-06	5276.93	3556.84	4921.16	8051.73	10402.5	10226.7
267	ENSMUSG00000073418	C4b	405.045	-1.05937	0.288992	-3.66574	0.000246626	0.00555309	311.74	178.279	298.743	394.781	616.598	630.132
268	ENSMUSG00000026327	Serpinb11	131.421	-1.05874	0.34459	-3.07247	0.00212293	0.024173	73.8708	75.8122	106.168	113.065	181.236	238.373
269	ENSMUSG00000027639	Samhd1	4372.85	-1.05819	0.250328	-4.22723	2.36589e-05	0.000937198	3599.56	1865.15	3046.88	5280.49	6868.02	5577.03
270	ENSMUSG00000095574	Trbv12-1	1127.96	-1.05741	0.363639	-2.90786	0.00363909	0.0342942	737.249	340.662	1118.35	1600.45	1486.49	1484.59
271	ENSMUSG00000034796	Cpne7	54.485	-1.05711	0.334749	-3.15793	0.00158894	0.0199574	40.4288	27.848	37.7536	60.6238	74.5989	85.6568
272	ENSMUSG00000079056	Kcnip3	205.854	-1.05615	0.331454	-3.18642	0.00144046	0.0187107	139.282	83.4387	178.389	210.119	282.152	341.742
273	ENSMUSG00000022505	Emp2	632.311	-1.05532	0.265299	-3.97786	6.95396e-05	0.0021853	446.221	291.24	494.873	630.038	969.219	962.276
274	ENSMUSG00000066191	Anks6	72.617	-1.05372	0.286439	-3.67871	0.000234421	0.00541577	52.008	38.2563	51.2372	83.8059	103.817	106.578
275	ENSMUSG00000057454	Lypd3	93.3131	-1.05358	0.328144	-3.21074	0.00132395	0.0176867	68.7316	39.595	73.5303	106.618	119.854	151.55
276	ENSMUSG00000027858	Tspan2	1151.83	-1.0535	0.271582	-3.87912	0.000104836	0.002931	765.738	465.603	1015.42	1582.24	1436.58	1645.41
277	ENSMUSG00000000983	Wfdc18	318.079	-1.0504	0.257871	-4.07335	4.63419e-05	0.00159097	230.781	145.977	244.452	344.897	483.921	458.444
278	ENSMUSG00000024479	Mal2	57.8412	-1.05018	0.366977	-2.8617	0.0042137	0.0375718	47.1101	29.1154	36.6411	55.9085	86.6955	91.5768
279	ENSMUSG00000054252	Fgfr3	117.355	-1.04835	0.334975	-3.12963	0.00175029	0.0214152	59.6322	65.0018	105.36	119.121	197.897	157.117
280	ENSMUSG00000022598	Psca	119.551	-1.04672	0.23281	-4.49602	6.92369e-06	0.000355899	88.847	69.3228	75.6767	140.59	173.1	169.771
281	ENSMUSG00000051000	Fam160a1	184.896	-1.04634	0.341756	-3.06164	0.00220125	0.024747	135.56	97.8758	127.819	142.497	300.568	305.056
282	ENSMUSG00000039116	Gpr126	126.897	-1.0462	0.270399	-3.8691	0.000109236	0.00302227	77.7319	61.1897	109.341	172.069	170.29	170.759
283	ENSMUSG00000028037	Ifi44	976.475	-1.04511	0.205085	-5.096	3.46896e-07	3.21212e-05	799.208	505.175	607.872	1176.8	1470.94	1298.86
284	ENSMUSG00000060924	Csmd1	134.002	-1.04432	0.339724	-3.07401	0.00211201	0.0241699	96.1529	49.8529	117.295	157.848	199.025	183.839
285	ENSMUSG00000018740	Slc25a35	468.896	-1.04414	0.143779	-7.26217	3.80927e-13	2.17183e-10	311.858	273.354	333.878	642.627	655.204	596.454
286	ENSMUSG00000004698	Hdac9	51.2877	-1.04413	0.384906	-2.71269	0.00667402	0.0495549	41.2516	23.4602	35.6428	54.9169	88.5571	63.8975
287	ENSMUSG00000026142	Rhbdd1	586.379	-1.04357	0.147055	-7.09646	1.27994e-12	6.72985e-10	409.189	328.671	410.856	826.228	788.18	755.148
288	ENSMUSG00000057315	Arhgap24	353.893	-1.04295	0.296239	-3.52063	0.00043052	0.0083815	211.627	149.614	332.616	457.063	447.878	524.562
289	ENSMUSG00000040612	Ildr2	38.7421	-1.03992	0.347875	-2.98936	0.00279565	0.0291507	22.9049	24.6902	28.5009	51.4901	55.9232	48.9436
290	ENSMUSG00000030218	Mgp	464.405	-1.03686	0.195069	-5.31533	1.06467e-07	1.29743e-05	336.765	248.65	327.413	529.455	698.147	646.002
291	ENSMUSG00000071858	Gm94	83.9292	-1.03471	0.340099	-3.04239	0.00234711	0.0257167	62.136	35.6469	67.2198	88.9514	121.687	127.935
292	ENSMUSG00000037455	Slc18b1	81.7992	-1.03456	0.325605	-3.17733	0.00148636	0.0190435	54.6362	49.2201	56.6214	103.136	80.6135	146.568
293	ENSMUSG00000055561	Spink5	754.021	-1.03354	0.294	-3.51542	0.000439051	0.00848549	530.121	300.522	653.855	820.76	1048.06	1170.81
294	ENSMUSG00000054046	Klk13	90.773	-1.03161	0.347652	-2.96736	0.00300365	0.0304253	76.0511	39.6764	62.9615	92.7527	123.449	149.747
295	ENSMUSG00000021097	Clmn	393.692	-1.03157	0.230569	-4.47403	7.67576e-06	0.000379368	310.391	198.795	266.406	431.657	555.92	598.985
296	ENSMUSG00000030306	Tmtc1	266.489	-1.02978	0.253853	-4.05661	4.97903e-05	0.0016769	168.336	149.182	208.177	261.082	406.234	405.924
297	ENSMUSG00000040118	Cacna2d1	93.4226	-1.02636	0.297712	-3.44747	0.000565853	0.0100818	76.6246	41.5115	66.0801	116.946	131.54	127.834
298	ENSMUSG00000000037	Scml2	133.388	-1.02631	0.348963	-2.94103	0.00327123	0.0319791	106.813	51.3976	105.464	180.474	214.33	141.846
299	ENSMUSG00000092167	Gm3696	166.694	-1.02501	0.36192	-2.83213	0.00462392	0.0398576	145.405	72.6668	111.171	177.808	176.287	316.826
300	ENSMUSG00000032420	Nt5e	194.017	-1.0229	0.272712	-3.75083	0.000176251	0.00428913	126.336	96.163	161.474	203.881	293.951	282.301
301	ENSMUSG00000005968	Tuft1	262.961	-1.02175	0.358304	-2.85163	0.00434962	0.0385335	109.571	144.234	266.955	394.336	397.389	265.283
302	ENSMUSG00000038738	Shank1	144.747	-1.01998	0.345208	-2.9547	0.00312977	0.0311494	124.779	59.1859	103.192	144.083	231.077	206.163
303	ENSMUSG00000003418	St8sia6	571.537	-1.01991	0.279368	-3.65078	0.000261447	0.00581302	435.404	226.288	470.398	757.385	705.391	834.357
304	ENSMUSG00000061100	Retnla	112.382	-1.01906	0.267129	-3.81486	0.000136262	0.00358367	78.11	54.0835	90.3785	157.799	155.733	138.189
305	ENSMUSG00000045215	Asxl3	60.0339	-1.01873	0.368862	-2.76182	0.00574803	0.0451583	51.1862	24.1969	43.2606	69.0681	90.1266	82.3647
306	ENSMUSG00000053541	Gm4759	1012.3	-1.01817	0.281385	-3.61841	0.000296417	0.00640325	713.299	399.417	894.587	1245.78	1461.86	1358.86
307	ENSMUSG00000048612	Myof	204.363	-1.01695	0.290578	-3.49973	0.000465723	0.00885095	186.215	111.666	107.289	297.507	304.761	218.743
308	ENSMUSG00000005268	Prlr	70.7665	-1.01636	0.345469	-2.94196	0.00326141	0.0319461	54.1434	27.9328	58.1472	89.8021	96.9455	97.6283
309	ENSMUSG00000032558	Nphp3	176.069	-1.01503	0.31466	-3.22579	0.00125627	0.0172	169.953	78.8474	101.969	254.511	231.752	219.383
310	ENSMUSG00000069607	Cd300lh	532.494	-1.01164	0.233993	-4.32336	1.53669e-05	0.000662514	413.157	239.029	406.631	698.87	688.618	748.658
311	ENSMUSG00000075217	4833423E24Rik	169.677	-1.00946	0.29032	-3.47704	0.000506976	0.00936732	123.161	75.7788	138.716	184.08	238.901	257.422
312	ENSMUSG00000104213	Ighd	198.88	-1.0082	0.283953	-3.55057	0.000384395	0.00773832	118.262	128.58	149.467	178.003	326.104	292.864
313	ENSMUSG00000060962	Dmkn	432.835	-1.00632	0.282057	-3.5678	0.000359997	0.00742574	335.559	176.091	350.616	497.551	590.866	646.329
314	ENSMUSG00000041538	H2-Ob	624.072	-1.00495	0.215936	-4.65393	3.25666e-06	0.000197659	524.879	346.131	373.875	846.519	945.119	707.908
315	ENSMUSG00000069171	Nr2f1	76.8961	-1.00079	0.366498	-2.7307	0.00632007	0.0479089	62.0945	41.1386	49.851	81.943	80.5477	145.802
316	ENSMUSG00000022425	Enpp2	970.311	-0.998986	0.217096	-4.60159	4.19285e-06	0.000240948	729.674	526.161	685.505	982.448	1471.08	1426.99
317	ENSMUSG00000032332	Col12a1	1469.11	-0.998415	0.165518	-6.03205	1.61894e-09	3.90895e-07	965.173	876.075	1099.12	1637.49	2071.49	2165.34
318	ENSMUSG00000017607	Tns4	653.27	-0.996719	0.284274	-3.5062	0.000454562	0.00869057	457.934	271.951	578.583	737.743	874.631	998.778
319	ENSMUSG00000030699	Tbx6	277.031	-0.99497	0.29143	-3.4141	0.000639931	0.0110264	250.927	114.386	189.617	363.875	351.594	391.789
320	ENSMUSG00000028965	Tnfrsf9	229.106	-0.99408	0.248006	-4.0083	6.11585e-05	0.00198846	195.138	110.5	153.375	285.933	334.667	295.025
321	ENSMUSG00000015476	Prrt1	5727.61	-0.993818	0.249409	-3.98469	6.75681e-05	0.00213456	3906.2	2524.02	5057.37	8524.32	7029.97	7323.8
322	ENSMUSG00000023232	Serinc2	86.6337	-0.992402	0.339251	-2.92527	0.00344153	0.0330171	73.3051	39.8999	60.8862	86.7495	128.254	130.707
323	ENSMUSG00000019789	Hey2	49.0406	-0.989641	0.340051	-2.91028	0.0036111	0.0340643	30.567	33.4127	34.5997	59.8847	54.8046	80.9749
324	ENSMUSG00000039167	Eltd1	200.706	-0.985615	0.203942	-4.83281	1.3462e-06	9.8131e-05	156.848	121.61	125.34	260.225	241.862	298.35
325	ENSMUSG00000002020	Ltbp2	558.243	-0.983693	0.333362	-2.95082	0.00316928	0.0314555	497.073	217.444	410.982	529.147	788.273	906.536
326	ENSMUSG00000094825	Gm3194	252.117	-0.983073	0.223016	-4.40808	1.04291e-05	0.000481186	171.081	161.857	175.102	329.944	412.149	262.567
327	ENSMUSG00000004709	Cd244	102.891	-0.982673	0.313602	-3.1335	0.00172735	0.0212541	89.2599	43.1766	74.3582	132.807	131.333	146.408
328	ENSMUSG00000055413	H2-Q5	1513	-0.981653	0.217276	-4.518	6.24258e-06	0.000326743	1321.53	768.789	962.794	1807.46	2151.41	2066.02
329	ENSMUSG00000029370	Rassf6	72.8862	-0.981583	0.319772	-3.06963	0.00214324	0.0243175	48.2599	36.6158	62.0117	92.9801	83.321	114.129
330	ENSMUSG00000036944	Tmem71	753.806	-0.980943	0.301731	-3.25105	0.0011498	0.0162008	542.418	285.31	692.838	1034.83	1039.3	928.143
331	ENSMUSG00000060550	H2-Q7	10725.8	-0.980124	0.165136	-5.93526	2.93377e-09	6.16245e-07	8172.39	6159.74	7316.36	12212.4	16141.6	14352.2
332	ENSMUSG00000024353	Mzb1	122.262	-0.979765	0.355568	-2.75549	0.00586043	0.0456804	75.3222	54.9795	116.512	129.622	208.611	148.528
333	ENSMUSG00000059336	Slc14a1	443.825	-0.979193	0.282763	-3.46295	0.000534293	0.00968156	280.046	195.042	420.679	592.33	634.74	540.115
334	ENSMUSG00000048174	Tmem81	355.627	-0.977627	0.154525	-6.32667	2.50502e-10	7.69041e-08	211.171	240.678	267.094	468.671	483.495	462.656
335	ENSMUSG00000034463	Scara3	228.663	-0.976337	0.312582	-3.12346	0.0017874	0.0216824	198.571	90.1967	173.256	259.357	319.428	331.168
336	ENSMUSG00000045545	Krt14	1954.21	-0.975477	0.222228	-4.38952	1.13601e-05	0.000512294	1605.42	910.844	1436.22	2479.02	2808.98	2484.78
337	ENSMUSG00000033826	Dnah8	16711.4	-0.973422	0.137579	-7.07534	1.4908e-12	7.43723e-10	11229.9	10133.2	12471.1	24524.2	19790	22120.2
338	ENSMUSG00000078606	Gm4070	1754.34	-0.971378	0.235722	-4.12086	3.77469e-05	0.00136025	1202.97	848.241	1504.69	2002.98	2723.52	2243.64
339	ENSMUSG00000040350	Trim7	373.688	-0.971184	0.260371	-3.73	0.000191481	0.00461753	282.199	180.55	294.814	385.68	582.887	515.996
340	ENSMUSG00000026458	Ppfia4	254.789	-0.969942	0.248444	-3.90406	9.45906e-05	0.00273559	213.537	124.053	178.395	305.742	384.727	322.279
341	ENSMUSG00000093979	Gm2237	114.89	-0.969736	0.319446	-3.03568	0.00239996	0.0260632	94.401	47.9818	90.2822	162.903	164.537	129.237
342	ENSMUSG00000079391	Gm2974	147.931	-0.968802	0.335112	-2.89098	0.00384043	0.0354946	135.67	107.114	59.151	209.92	199.124	176.609
343	ENSMUSG00000041771	Slc24a4	247.992	-0.967918	0.314564	-3.07702	0.00209083	0.0240302	193.7	124.526	184.892	209.202	399.217	376.416
344	ENSMUSG00000026630	Batf3	92.8857	-0.96634	0.282539	-3.4202	0.000625752	0.0108582	79.3474	54.4598	54.9076	105.588	123.311	139.7
345	ENSMUSG00000016239	Lonrf3	192.655	-0.963609	0.339114	-2.84155	0.00448948	0.0391854	171.994	74.3874	144.532	313.117	216.8	235.1
346	ENSMUSG00000066129	Kndc1	436.446	-0.963503	0.209392	-4.60143	4.19592e-06	0.000240948	357.912	225.65	304.42	522.084	610.811	597.802
347	ENSMUSG00000101316	Gm12663	107.371	-0.962967	0.336387	-2.86268	0.00420079	0.0375218	87.7433	41.1351	89.2512	136.891	139.969	149.237
348	ENSMUSG00000024501	Dpysl3	717.147	-0.961919	0.199526	-4.82103	1.4282e-06	0.000103166	541.941	368.395	548.558	857.329	1047.73	938.932
349	ENSMUSG00000027583	Zbtb46	298.572	-0.961725	0.189688	-5.07004	3.97742e-07	3.62831e-05	239.338	174.669	193.164	398.322	427.031	358.908
350	ENSMUSG00000028128	F3	208.128	-0.961085	0.267758	-3.58938	0.00033146	0.00697158	182.305	105.516	135.437	322.591	231.355	271.562
351	ENSMUSG00000020019	Ntn4	150.444	-0.957618	0.234993	-4.0751	4.59952e-05	0.00158247	111.923	75.3905	118.132	192.206	204.3	200.715
352	ENSMUSG00000041481	Serpina3g	868.181	-0.957232	0.235098	-4.07163	4.6685e-05	0.00159589	728.743	447.846	594.249	996.929	1412.91	1028.41
353	ENSMUSG00000022032	Scara5	171.691	-0.955249	0.31082	-3.07332	0.0021169	0.0241699	122.746	93.1732	134.522	148.583	244.3	286.818
354	ENSMUSG00000016194	Hsd11b1	770.845	-0.954956	0.247831	-3.85326	0.000116556	0.00318613	637.685	339.824	596.081	994.18	968.874	1088.42
355	ENSMUSG00000047751	Utf1	68.3637	-0.953313	0.306164	-3.11373	0.00184738	0.0220087	50.077	34.0237	55.4546	93.1603	96.6164	80.8502
356	ENSMUSG00000056973	Ces1d	239.594	-0.952656	0.324352	-2.9371	0.00331293	0.0322406	133.808	140.627	214.958	240.611	262.042	445.517
357	ENSMUSG00000029797	Sspo	365.27	-0.950621	0.228929	-4.15247	3.28904e-05	0.00121542	230.708	207.779	309.474	399.703	567.459	476.496
358	ENSMUSG00000038143	Stox2	109.857	-0.948571	0.227869	-4.16278	3.1439e-05	0.00116719	72.1101	78.9472	74.1925	134.532	134.881	164.479
359	ENSMUSG00000072941	Sod3	119.215	-0.948519	0.27062	-3.50498	0.000456636	0.00871978	94.9128	66.1827	82.9131	126.595	186.474	158.213
360	ENSMUSG00000094370	Gm3373	421.777	-0.946779	0.220572	-4.29238	1.76772e-05	0.000740678	319.061	206.901	338.242	514	568.793	583.663
361	ENSMUSG00000021743	Fezf2	334.81	-0.946755	0.23558	-4.01882	5.84894e-05	0.00191337	271.893	167.354	246.654	380.419	500.87	441.669
362	ENSMUSG00000015222	Map2	347.425	-0.945675	0.224817	-4.20641	2.59454e-05	0.00101518	239.681	217.308	255.142	337.078	504.692	530.648
363	ENSMUSG00000020427	Igfbp3	299.001	-0.945228	0.200764	-4.70816	2.49966e-06	0.000161557	185.498	201.02	226.948	320.445	412.128	447.965
364	ENSMUSG00000026676	Ccdc3	95.1317	-0.939925	0.256722	-3.66126	0.000250976	0.00562427	61.1366	66.2616	68.3293	101.942	131.967	141.154
365	ENSMUSG00000057135	Scimp	52.706	-0.939904	0.341008	-2.75625	0.00584678	0.0456706	46.1351	26.3752	35.6263	67.6931	75.9941	64.4123
366	ENSMUSG00000046523	Kctd4	181.754	-0.939686	0.238632	-3.9378	8.22313e-05	0.00245372	130.565	106.787	136.247	188.835	245.448	282.641
367	ENSMUSG00000057751	Megf6	357.035	-0.938155	0.177731	-5.2785	1.30246e-07	1.5177e-05	232.265	246.161	256.6	400.46	463.054	543.673
368	ENSMUSG00000033467	Crlf2	177.799	-0.937938	0.205647	-4.56092	5.09305e-06	0.000281334	141.002	123.63	101.118	221.482	232.044	247.516
369	ENSMUSG00000033427	Upb1	97.8482	-0.934113	0.238123	-3.92282	8.75177e-05	0.00257039	70.9342	64.5699	66.2873	113.199	146.024	126.076
370	ENSMUSG00000047414	Flrt2	131.68	-0.933882	0.340442	-2.74315	0.00608536	0.0468301	102.846	53.4043	115.116	140.026	203.084	175.605
371	ENSMUSG00000025597	Klhl4	123.866	-0.932975	0.323699	-2.88223	0.00394875	0.0360422	93.0928	57.649	104.625	120.025	179.331	188.471
372	ENSMUSG00000037922	Bank1	122.729	-0.931383	0.274479	-3.39328	0.000690618	0.0116209	95.4959	78.9931	78.7999	118.969	191.213	172.905
373	ENSMUSG00000035864	Syt1	209.117	-0.931356	0.278298	-3.34662	0.000818042	0.0131117	194.159	104.476	132.585	246.258	318.53	258.696
374	ENSMUSG00000050288	Fzd2	81.1984	-0.930613	0.332352	-2.80008	0.00510892	0.0424785	73.247	37.5013	56.624	113.652	117.084	89.082
375	ENSMUSG00000096271	Ccl21b	1201.75	-0.930383	0.218656	-4.25501	2.09038e-05	0.000849131	950.899	576.515	953.633	1509.06	1701.88	1518.5
376	ENSMUSG00000093861	Igkv1-110	291.596	-0.929992	0.298517	-3.11537	0.00183713	0.0220087	233.975	169.491	198.699	306.623	546.86	293.931
377	ENSMUSG00000019817	Plagl1	342.273	-0.928097	0.275045	-3.37435	0.0007399	0.0122656	293.364	169.995	243.9	333.291	503.511	509.576
378	ENSMUSG00000029075	Tnfrsf4	341.628	-0.927717	0.284318	-3.26295	0.00110259	0.0157214	286.422	150.195	269.042	422.992	537.747	383.368
379	ENSMUSG00000068220	Lgals1	1868.92	-0.927094	0.158707	-5.84153	5.17226e-09	9.82976e-07	1353.14	1080.76	1430.39	2744.59	2298.18	2306.45
380	ENSMUSG00000003227	Edar	146.282	-0.927033	0.289859	-3.19822	0.00138278	0.0182134	118.323	73.8581	110.168	145.615	224.872	204.854
381	ENSMUSG00000038188	Scarf1	339.816	-0.926248	0.256791	-3.60702	0.000309736	0.00660392	243.002	158.629	301.05	490.61	416.613	428.994
382	ENSMUSG00000102752	Gm7694	89.7585	-0.925927	0.282571	-3.27679	0.00104995	0.0152238	72.0555	47.3161	66.1065	106.698	109.719	136.657
383	ENSMUSG00000033111	3830406C13Rik	271.993	-0.925837	0.178332	-5.19165	2.08434e-07	2.15072e-05	205.454	176.889	180.332	312.551	395.181	361.551
384	ENSMUSG00000053797	Krt16	253.072	-0.925259	0.252525	-3.66403	0.000248282	0.00557464	204.729	122.844	195.925	280.69	357.037	357.206
385	ENSMUSG00000007097	Atp1a2	290.086	-0.925219	0.294802	-3.13844	0.00169847	0.0209995	205.248	151.179	243.751	278.434	352.682	509.22
386	ENSMUSG00000041592	Sdk2	358.318	-0.924251	0.21248	-4.34983	1.36242e-05	0.000604158	286.992	204.61	250.798	383.797	489.52	534.188
387	ENSMUSG00000043263	Pyhin1	872.31	-0.92345	0.155231	-5.94887	2.69993e-09	5.74689e-07	554.457	655.477	597.705	1024.1	1315.36	1086.75
388	ENSMUSG00000096472	Cdkn2d	526.241	-0.923226	0.33007	-2.79706	0.00515705	0.0427452	378.767	238.78	472.344	966.851	604.541	496.165
389	ENSMUSG00000050808	Muc15	75.0135	-0.922409	0.284771	-3.23913	0.00119896	0.0166582	59.3288	44.7803	51.4802	81.5668	101.711	111.215
390	ENSMUSG00000039457	Ppl	389.126	-0.922077	0.250382	-3.68268	0.000230792	0.00537863	265.138	186.128	355.078	479.908	528.948	519.553
391	ENSMUSG00000074364	Ehd2	434.084	-0.919193	0.281478	-3.26559	0.00109236	0.0156398	349.306	267.696	282.258	409.847	494.234	801.161
392	ENSMUSG00000020467	Efemp1	116.717	-0.919187	0.259876	-3.53702	0.000404664	0.00801496	82.2783	64.9761	94.788	130.992	149.775	177.492
393	ENSMUSG00000018340	Anxa6	4697.53	-0.918948	0.173116	-5.30828	1.10664e-07	1.33837e-05	3947.05	2583.67	3218.8	6123.31	6260.65	6051.7
394	ENSMUSG00000070802	Pnmal2	537.238	-0.917043	0.250228	-3.66483	0.000247504	0.005565	415.302	246.135	454.34	651.481	781.606	674.562
395	ENSMUSG00000035493	Tgfbi	1121.43	-0.916111	0.236008	-3.8817	0.000103729	0.00292052	958.859	550.01	821.384	1216.25	1621.55	1560.53
396	ENSMUSG00000021750	Fam107a	274.285	-0.914641	0.319888	-2.85925	0.00424638	0.0377866	126.254	161.67	282.906	320.006	340.998	413.877
397	ENSMUSG00000069441	Dsg1a	342.599	-0.913908	0.271609	-3.36479	0.000766026	0.0125941	321.431	166.351	224.487	408.559	520.625	414.143
398	ENSMUSG00000034959	5031414D18Rik	157.675	-0.91234	0.238427	-3.82649	0.000129983	0.00347579	123.122	87.2965	117.64	172.74	225.959	219.292
399	ENSMUSG00000050640	Tmem150c	451.264	-0.908047	0.24803	-3.66104	0.000251197	0.00562427	315.068	224.059	402.378	498.661	647.148	620.271
400	ENSMUSG00000027875	Hmgcs2	608.477	-0.90706	0.12787	-7.09358	1.30685e-12	6.72985e-10	443.465	397.8	427.959	781.901	748.407	851.332
401	ENSMUSG00000056025	Clca1	146.801	-0.905309	0.19762	-4.58105	4.62647e-06	0.000260617	108.757	92.2386	105.487	177.882	200.691	195.748
402	ENSMUSG00000035274	Tpbg	139.911	-0.903811	0.292143	-3.09372	0.00197661	0.0231601	104.047	74.7515	113.453	153.85	156.651	236.712
403	ENSMUSG00000025902	Sox17	89.6016	-0.901425	0.279144	-3.22925	0.00124116	0.017081	53.7902	52.7801	80.6336	110.767	124.214	115.425
404	ENSMUSG00000074207	Adh1	158.764	-0.899513	0.277958	-3.23615	0.00121155	0.0167602	98.0282	103.42	131.073	153.14	206.306	260.614
405	ENSMUSG00000027931	Npr1	235.622	-0.898897	0.284074	-3.1643	0.00155454	0.0196801	181.916	111.746	200.343	240.021	338.49	341.215
406	ENSMUSG00000003051	Elf3	115.355	-0.896326	0.283506	-3.16158	0.00156917	0.0198026	90.7153	63.0178	87.6418	121.757	143.243	185.754
407	ENSMUSG00000020017	Hal	366.124	-0.894817	0.148661	-6.01916	1.75323e-09	3.94205e-07	239.239	245.692	284.088	458.4	501.697	467.626
408	ENSMUSG00000079396	Gm3411	280.568	-0.894281	0.309524	-2.88922	0.003862	0.0355964	254.352	148.749	185.549	312.514	501.118	281.129
409	ENSMUSG00000031445	Proz	254.805	-0.893759	0.188858	-4.73244	2.21841e-06	0.000149429	207.171	145.523	181.749	334.468	329.487	330.431
410	ENSMUSG00000038296	Galnt18	268.075	-0.893427	0.271876	-3.28616	0.00101565	0.0149532	215.026	126.31	221.302	284.78	369.149	391.882
411	ENSMUSG00000003352	Cacnb3	747.678	-0.893212	0.316269	-2.82421	0.00473967	0.0405271	693.754	280.014	595.898	1040.44	1020.91	855.046
412	ENSMUSG00000040488	Ltbp4	1109.99	-0.891724	0.1481	-6.0211	1.7324e-09	3.94205e-07	794.989	691.535	845.182	1412.53	1300.68	1615.01
413	ENSMUSG00000052160	Pld4	785.625	-0.891711	0.21663	-4.11628	3.85031e-05	0.00137509	575.049	412.795	662.816	866.717	1132.38	1063.99
414	ENSMUSG00000023064	Sncg	98.4799	-0.891108	0.309587	-2.87838	0.00399726	0.0362776	86.2995	44.9801	75.4514	115.47	127.912	140.766
415	ENSMUSG00000050075	Gpr171	584.799	-0.888985	0.269441	-3.29937	0.000969017	0.01458	482.967	250.722	496.217	706.577	796.575	775.733
416	ENSMUSG00000020474	Polm	708.143	-0.888786	0.277775	-3.19966	0.00137588	0.0181976	589.177	292.568	607.723	941.652	936.511	881.229
417	ENSMUSG00000002565	Scin	423.036	-0.888458	0.256408	-3.46501	0.000530212	0.00966398	365.422	195.987	328.417	487.837	600.015	560.539
418	ENSMUSG00000027684	Mecom	102.751	-0.887907	0.237499	-3.73858	0.000185064	0.0044763	66.1449	84.9021	66.3876	123.89	132.594	142.587
419	ENSMUSG00000000861	Bcl11a	263.64	-0.887695	0.258365	-3.43581	0.000590777	0.0104097	207.147	168.759	178.871	236.821	398.545	391.7
420	ENSMUSG00000022103	Gfra2	259.394	-0.88768	0.228383	-3.8868	0.000101575	0.00288019	193.872	131.285	220.579	343.184	335.734	331.711
421	ENSMUSG00000009356	Lpo	242.371	-0.88733	0.216925	-4.09049	4.30459e-05	0.0015004	201.244	169.885	138.851	281.418	359.226	303.605
422	ENSMUSG00000039043	2610034B18Rik	226.122	-0.886527	0.269528	-3.28919	0.00100476	0.0148657	187.438	102.52	185.978	281.481	315.789	283.527
423	ENSMUSG00000034810	Scn7a	392.237	-0.886447	0.24454	-3.62495	0.000289013	0.0062777	277.104	204.722	344.192	421.832	592.12	513.455
424	ENSMUSG00000096904	Gm3591	221.178	-0.883603	0.301442	-2.93125	0.00337601	0.0327109	184.818	107.27	174.169	211.816	358.134	290.86
425	ENSMUSG00000034445	Cyb561a3	898.196	-0.881332	0.16719	-5.27145	1.35353e-07	1.56578e-05	612.318	526.978	756.771	1125.72	1205.28	1162.11
426	ENSMUSG00000059588	Calcrl	1765.48	-0.877253	0.156921	-5.59042	2.26516e-08	3.4439e-06	1354.66	1026.58	1351.58	2081.39	2381.7	2396.98
427	ENSMUSG00000015312	Gadd45b	365.79	-0.876125	0.238595	-3.67202	0.00024064	0.00548149	321.875	182.358	269.435	439.556	520.503	461.015
428	ENSMUSG00000038521	C1s1	912.068	-0.875669	0.225038	-3.8912	9.97498e-05	0.00284358	725.241	468.161	737.326	997.963	1362.23	1181.49
429	ENSMUSG00000052563	D930048N14Rik	472.095	-0.874866	0.156692	-5.58334	2.35944e-08	3.5534e-06	360.402	287.369	351.311	652.509	615.871	565.106
430	ENSMUSG00000033436	Armcx2	787.237	-0.873789	0.298337	-2.92886	0.00340205	0.0328036	672.958	308.825	685.463	1100.02	1013.92	942.239
431	ENSMUSG00000020399	Havcr2	345.805	-0.873733	0.196232	-4.45256	8.48534e-06	0.000411733	250.167	195.071	287.101	410.393	483.728	448.373
432	ENSMUSG00000022548	Apod	247.3	-0.87338	0.245347	-3.55978	0.000371171	0.0075772	187.433	153.54	182.967	233.087	343.395	383.38
433	ENSMUSG00000034361	Cpne2	349.128	-0.873146	0.210789	-4.14228	3.43875e-05	0.00126198	257.442	188.89	293.255	412.722	493.761	448.699
434	ENSMUSG00000046618	Olfml2a	450.564	-0.872402	0.272964	-3.19603	0.00139333	0.0183071	331.662	222.96	400.251	447.273	601.218	700.018
435	ENSMUSG00000030103	Bhlhe40	500.875	-0.872261	0.17529	-4.97609	6.48813e-07	5.53885e-05	383.243	297.212	381.45	599.183	731.416	612.744
436	ENSMUSG00000033361	Prrg3	373.9	-0.870968	0.254452	-3.42292	0.000619533	0.0108208	305.287	198.287	289.452	363.344	532.651	554.382
437	ENSMUSG00000032053	Pou2af1	316.293	-0.869444	0.261091	-3.33004	0.000868335	0.0136438	263.762	154.111	253.152	360.52	488.504	377.709
438	ENSMUSG00000041390	Mdfic	540.101	-0.868174	0.14988	-5.79247	6.93581e-09	1.28748e-06	360	354.816	431.909	644.48	744.643	704.759
439	ENSMUSG00000028214	Gem	292.468	-0.867975	0.313491	-2.76874	0.00562737	0.0446054	279.966	126.697	214.136	300.632	408.723	424.657
440	ENSMUSG00000044737	Klk14	54.4334	-0.86722	0.313081	-2.76995	0.00560645	0.0445502	46.6049	37.4337	31.4912	67.8123	67.7051	75.5531
441	ENSMUSG00000060586	H2-Eb1	11212.2	-0.866256	0.19238	-4.50284	6.70501e-06	0.000347529	9365.19	5978.06	8487.32	12919.3	15406.6	15116.8
442	ENSMUSG00000035042	Ccl5	868.99	-0.86602	0.279585	-3.09752	0.00195147	0.0229541	773.213	363.125	710.452	1140.54	1198.24	1028.37
443	ENSMUSG00000069833	Ahnak	6637.64	-0.865787	0.136492	-6.34311	2.2517e-10	7.04827e-08	4921.76	4166.79	5022.13	7736.82	8463.46	9514.85
444	ENSMUSG00000030255	Sspn	137.886	-0.865267	0.289339	-2.9905	0.00278521	0.0290798	106.255	71.1133	115.671	140.888	178.766	214.624
445	ENSMUSG00000049723	Mmp12	565.408	-0.864433	0.297643	-2.90426	0.00368125	0.0345895	463.395	243.09	496.839	589.431	724.659	875.032
446	ENSMUSG00000050248	Evc2	113.521	-0.86374	0.313029	-2.75929	0.00579265	0.0453526	91.2219	51.2012	98.6397	126.763	167.149	146.149
447	ENSMUSG00000048534	Amica1	285.745	-0.862686	0.24928	-3.46071	0.000538759	0.00975142	247.178	148.36	212.46	323.947	437.869	344.658
448	ENSMUSG00000024610	Cd74	33994.1	-0.86208	0.192974	-4.46733	7.9203e-06	0.000387123	27249.7	18274.1	26864	37876.9	46938.2	46761.9
449	ENSMUSG00000054072	Iigp1	988.137	-0.861848	0.317567	-2.71391	0.00664942	0.0494648	862.313	434.136	807.69	919.233	1708.79	1196.66
450	ENSMUSG00000073409	H2-Q6	5170.36	-0.861603	0.161284	-5.34216	9.18455e-08	1.14549e-05	4135.31	3055.08	3821.49	5904.61	7339.8	6765.87
451	ENSMUSG00000029188	Slc34a2	159.051	-0.861302	0.294217	-2.92744	0.00341765	0.0328671	141.189	73.755	123.687	174.175	213.346	228.153
452	ENSMUSG00000009376	Met	233.019	-0.860473	0.233761	-3.68099	0.000232331	0.00540661	181.911	118.812	195.398	311.459	308.099	282.438
453	ENSMUSG00000059921	Unc5c	162.238	-0.8604	0.266848	-3.22431	0.00126279	0.0172221	130.334	85.1734	130.03	168.232	238.4	221.257
454	ENSMUSG00000000732	Icosl	443.115	-0.859955	0.21265	-4.04399	5.25487e-05	0.00175133	337.319	246.567	360.415	474.092	623.384	616.914
455	ENSMUSG00000030954	Gp2	275.199	-0.857548	0.269669	-3.18	0.00147276	0.0189405	166.464	206.284	214.721	244.971	368.599	450.156
456	ENSMUSG00000050675	Gp1ba	50.7756	-0.856971	0.312541	-2.74195	0.0061076	0.0468417	41.0016	29.4177	37.826	66.1714	67.0325	63.2042
457	ENSMUSG00000016356	Col20a1	373.917	-0.856664	0.173552	-4.93608	7.9709e-07	6.3914e-05	257.057	296.141	244.36	473.01	545.278	427.655
458	ENSMUSG00000041444	Arhgap32	542.057	-0.853503	0.303068	-2.81621	0.00485938	0.041281	370.883	230.662	558.16	697.212	702.773	692.653
459	ENSMUSG00000062609	Kcnj15	1046.36	-0.852838	0.271593	-3.14014	0.00168869	0.0209052	732.697	506.487	998.044	1079.3	1371.79	1589.84
460	ENSMUSG00000029413	Naaa	1498.82	-0.852707	0.171784	-4.96384	6.91142e-07	5.71678e-05	1132.02	840.356	1232.25	1836.79	1992.85	1958.67
461	ENSMUSG00000079364	Gm3558	259.838	-0.852408	0.307068	-2.77596	0.00550386	0.0441134	241.002	114.921	199.438	265.807	372.934	364.925
462	ENSMUSG00000028341	Nr4a3	706.501	-0.849786	0.239586	-3.54689	0.000389809	0.00780792	642.659	339.196	529.84	942.488	887.756	897.065
463	ENSMUSG00000053318	Slamf8	131.51	-0.849763	0.287595	-2.95472	0.0031295	0.0311494	120.568	72.7697	88.045	141.555	204.45	161.67
464	ENSMUSG00000054065	Pkp3	847.319	-0.84968	0.271869	-3.12532	0.00177609	0.0215616	667.686	365.041	781.908	1078.6	1096.61	1094.07
465	ENSMUSG00000006205	Htra1	890.66	-0.849589	0.215636	-3.93992	8.15086e-05	0.00243671	658.802	485.357	762.471	972.189	1331.33	1133.82
466	ENSMUSG00000090958	Lrrc32	139.207	-0.848136	0.285006	-2.97585	0.00292179	0.0298805	129.946	97.834	70.3301	182.411	197.568	157.153
467	ENSMUSG00000062157	Ifnlr1	185.154	-0.848044	0.262494	-3.23072	0.00123479	0.0170341	154.907	91.4177	150.15	207.567	252.547	254.335
468	ENSMUSG00000022512	Cldn1	767.567	-0.8478	0.234154	-3.62069	0.000293818	0.00637298	562.179	404.834	677.718	799.436	1070.71	1090.53
469	ENSMUSG00000018907	Alox12e	790.607	-0.847752	0.198421	-4.27248	1.93312e-05	0.000797423	694.516	437.366	561.727	932.335	1039.18	1078.52
470	ENSMUSG00000043300	B3galnt1	82.2359	-0.845547	0.252835	-3.34426	0.000825016	0.0131837	60.9597	54.5706	60.8489	92.8735	108.758	115.405
471	ENSMUSG00000070501	BC094916	436.815	-0.844839	0.196944	-4.28974	1.7888e-05	0.000745599	364.403	274.848	297.798	490.15	662.884	530.81
472	ENSMUSG00000039238	Zfp750	199.355	-0.844436	0.290013	-2.91171	0.00359454	0.0339747	151.923	100.605	175.233	193.527	299.792	275.052
473	ENSMUSG00000025279	Dnase1l3	1601.85	-0.843899	0.160955	-5.24307	1.57927e-07	1.78805e-05	1195.8	935.596	1307.13	2065.12	2182.81	1924.66
474	ENSMUSG00000001507	Itga3	572.496	-0.842572	0.167634	-5.02627	5.00117e-07	4.38674e-05	429.764	339.018	460.593	676.517	750.464	778.621
475	ENSMUSG00000070044	Fam149a	104.519	-0.841547	0.258929	-3.25011	0.00115362	0.0162115	84.0256	55.8623	84.413	125.736	137.88	139.197
476	ENSMUSG00000035246	Pcyt1b	85.5092	-0.838605	0.281362	-2.98052	0.00287757	0.0296754	57.916	67.4303	59.669	120.403	85.5514	122.085
477	ENSMUSG00000026365	Cfh	926.585	-0.837989	0.271186	-3.09008	0.00200099	0.0233508	748.675	457.433	788.087	876.974	1445.35	1243
478	ENSMUSG00000041134	Cyyr1	210.251	-0.837205	0.216515	-3.86672	0.000110309	0.0030414	150.671	124.597	177.519	237.776	266.89	304.055
479	ENSMUSG00000023764	Sfi1	4469.47	-0.837056	0.18989	-4.40811	1.04279e-05	0.000481186	3149.96	2470.79	4002.97	5551.89	5682.81	5958.41
480	ENSMUSG00000022203	Efs	270.597	-0.836901	0.253279	-3.30427	0.000952237	0.0144838	209.214	147.502	225.912	268.002	401.589	371.359
481	ENSMUSG00000046971	Pla2g4f	128.231	-0.836771	0.301699	-2.77353	0.00554519	0.0442396	107.796	56.8742	111.283	164.544	161.008	167.881
482	ENSMUSG00000063130	Calml3	174.333	-0.835317	0.300979	-2.77534	0.00551447	0.0441134	128.242	81.4194	165.896	187.551	240.623	242.269
483	ENSMUSG00000029108	Pcdh7	177.789	-0.834121	0.281813	-2.95983	0.00307804	0.03085	153.236	88.4029	141.797	184.217	258.12	240.961
484	ENSMUSG00000071757	Zhx2	845.478	-0.83398	0.276756	-3.01341	0.0025833	0.0274932	689.703	360.166	772.886	1024.58	1111.51	1114.02
485	ENSMUSG00000067594	Krt77	221.308	-0.83377	0.283964	-2.93618	0.00332278	0.032292	206.428	106.73	163.777	236.39	311.954	302.572
486	ENSMUSG00000021070	Bdkrb2	85.4882	-0.832411	0.293707	-2.83416	0.00459465	0.0396481	75.1204	43.9679	65.0724	112.663	98.7722	117.333
487	ENSMUSG00000050234	Gja4	75.0281	-0.831053	0.285098	-2.91498	0.00355714	0.0337611	58.7181	57.1453	46.1778	89.6572	114.323	84.1471
488	ENSMUSG00000055415	Atp10b	87.3644	-0.828168	0.30024	-2.75835	0.00580932	0.0454385	59.5997	58.061	70.858	92.3165	97.2861	146.065
489	ENSMUSG00000021708	Rasgrf2	458.293	-0.828072	0.287561	-2.87964	0.00398124	0.0362146	399.274	193.778	398.773	615.364	583.414	559.154
490	ENSMUSG00000005125	Ndrg1	1498.34	-0.82687	0.250925	-3.29529	0.000983199	0.0147378	1142.95	698.829	1399.06	1771.11	1963.99	2014.07
491	ENSMUSG00000060509	Xcr1	494.834	-0.826864	0.16414	-5.03757	4.71485e-07	4.15845e-05	367.723	299.075	403.221	596.776	632.622	669.589
492	ENSMUSG00000055994	Nod2	212.464	-0.826727	0.251854	-3.28256	0.00102869	0.0150503	189.149	106.857	163.196	280.516	284.283	250.781
493	ENSMUSG00000026073	Il1r2	171.292	-0.822999	0.284691	-2.89085	0.00384206	0.0354946	139.328	79.8335	151.672	197.042	238.203	221.674
494	ENSMUSG00000028949	Smarcd3	94.3545	-0.822829	0.281702	-2.92092	0.00348995	0.0334015	79.31	51.2151	74.5346	110.99	111.76	138.317
495	ENSMUSG00000014599	Csf1	533.709	-0.821262	0.250602	-3.27716	0.00104855	0.0152174	481.816	276.973	398.266	566.161	812.264	666.775
496	ENSMUSG00000018566	Slc2a4	381.567	-0.821205	0.179173	-4.5833	4.57697e-06	0.000259102	254.046	255.914	317.408	422.479	524.252	515.3
497	ENSMUSG00000091472	Gm3739	58.815	-0.819742	0.30126	-2.72104	0.00650759	0.0490034	44.2265	43.5669	39.8736	71.9378	88.626	64.6594
498	ENSMUSG00000024538	Ppic	267.48	-0.819661	0.175136	-4.68014	2.86673e-06	0.000178767	200.921	162.984	216.245	329.413	348.409	346.907
499	ENSMUSG00000058470	Gm8369	204.778	-0.818572	0.234027	-3.49777	0.000469161	0.00889511	142.347	144.282	158.138	202.66	321.288	259.955
500	ENSMUSG00000050919	Zfp366	434.99	-0.817793	0.154604	-5.28959	1.22587e-07	1.44962e-05	321.893	277.744	344.886	510.517	564.9	589.998
501	ENSMUSG00000026170	Cyp27a1	311.896	-0.816971	0.301056	-2.71369	0.00665387	0.0494677	236.023	143.844	298.011	316.643	411.448	465.404
502	ENSMUSG00000039959	Hip1	378.643	-0.816874	0.154259	-5.29549	1.18699e-07	1.42475e-05	260.515	274.441	287.744	530.926	486.731	431.499
503	ENSMUSG00000050394	Armcx6	250.92	-0.81687	0.287024	-2.846	0.00442727	0.0388762	236.187	118.559	190.09	367.726	319.36	273.595
504	ENSMUSG00000000531	Grasp	236.763	-0.816679	0.156218	-5.22782	1.71524e-07	1.90153e-05	181.728	164.138	168.353	305.863	292.9	307.597
505	ENSMUSG00000029231	Pdgfra	223.909	-0.815037	0.240543	-3.38831	0.000703237	0.0118049	176.331	118.968	191.308	247.121	304.044	305.684
506	ENSMUSG00000029428	Stx2	782.354	-0.814388	0.198219	-4.10853	3.98183e-05	0.00141257	547.054	450.289	705.367	985	1085.02	921.397
507	ENSMUSG00000030577	Cd22	325.38	-0.813866	0.272404	-2.98772	0.0028107	0.0292503	312.207	214.337	182.089	344.719	517.507	381.42
508	ENSMUSG00000020423	Btg2	19115.3	-0.81382	0.166827	-4.87823	1.07044e-06	8.13736e-05	15264.7	10864.8	15457.1	25715.6	23132.7	24256.8
509	ENSMUSG00000074141	Il4i1	609.169	-0.808123	0.22906	-3.52799	0.000418723	0.008222	576.127	327.61	424.238	777.974	838.224	710.841
510	ENSMUSG00000019929	Dcn	2100.15	-0.807842	0.240756	-3.35544	0.000792402	0.0128818	1472.71	1314.61	1793.91	1831.27	2981.83	3206.54
511	ENSMUSG00000014773	Dll1	201.909	-0.807497	0.259303	-3.1141	0.00184505	0.0220087	186.227	102.534	152.083	257.892	273.123	239.594
512	ENSMUSG00000064325	Hhip	700.603	-0.80548	0.173104	-4.65317	3.26873e-06	0.000197659	537.627	439.872	552.532	752.491	943.548	977.55
513	ENSMUSG00000062980	Cped1	85.6544	-0.805184	0.29725	-2.70878	0.00675314	0.0497494	49.7471	65.3483	72.7845	86.0297	122.075	117.942
514	ENSMUSG00000050359	Sprr1a	222.001	-0.805037	0.268837	-2.99452	0.00274877	0.0288694	169.217	112.159	203.351	239.544	318.602	289.134
515	ENSMUSG00000044968	Napepld	226.153	-0.803505	0.178018	-4.51361	6.37345e-06	0.000331419	172.025	142.546	179.321	268.778	296.788	297.46
516	ENSMUSG00000028926	Cdk14	189.931	-0.802692	0.198196	-4.04999	5.12204e-05	0.00171063	134.026	135.455	145.788	208.066	240.716	275.533
517	ENSMUSG00000003452	Bicd1	176.449	-0.802346	0.245854	-3.26351	0.00110043	0.0157131	129.013	101.969	153.353	269.412	201.82	203.13
518	ENSMUSG00000044177	Wfikkn2	1380.74	-0.802269	0.155161	-5.17055	2.33408e-07	2.35831e-05	1174.47	852.373	991.969	1667.23	1743.17	1855.25
519	ENSMUSG00000048905	4930539E08Rik	456.756	-0.799759	0.221533	-3.61012	0.000306058	0.00656709	406.594	238.061	354.775	563.376	599.796	577.933
520	ENSMUSG00000006457	Actn3	306.975	-0.798385	0.216301	-3.69109	0.000223297	0.00523453	243.166	173.7	255.884	338.326	436.4	394.373
521	ENSMUSG00000030587	2200002D01Rik	73.5514	-0.796045	0.267636	-2.97436	0.00293599	0.029987	57.135	46.017	57.8452	86.4463	103.576	90.2886
522	ENSMUSG00000032013	Trim29	1487.06	-0.795111	0.216375	-3.6747	0.00023813	0.00546489	1107.63	859.855	1294.42	1496.06	1948.51	2215.87
523	ENSMUSG00000047986	Palm3	261.122	-0.794911	0.261351	-3.04154	0.00235368	0.025751	245.176	132.325	195.931	342.712	357.015	293.572
524	ENSMUSG00000040264	Gbp5	1612.83	-0.794534	0.228619	-3.47536	0.000510163	0.0094153	1498.1	1148.96	891.616	1826.82	2456.16	1855.34
525	ENSMUSG00000036667	Fam115a	142.386	-0.794446	0.262066	-3.03148	0.00243361	0.0263212	95.0947	81.8668	135.502	164.383	176.502	200.97
526	ENSMUSG00000030276	Ttll3	357.989	-0.790252	0.134449	-5.87771	4.1598e-09	8.09842e-07	273.708	253.538	259.491	469.178	452.817	439.203
527	ENSMUSG00000059883	Irak4	634.584	-0.788836	0.125819	-6.26962	3.61928e-10	1.05051e-07	464.144	451.869	479.604	807.197	740.633	864.057
528	ENSMUSG00000045658	Pid1	120.686	-0.788589	0.221626	-3.55819	0.000373416	0.0075939	85.7683	76.2653	103.419	150.061	152.526	156.076
529	ENSMUSG00000026879	Gsn	3572.95	-0.785773	0.245395	-3.20207	0.00136444	0.0181064	2709.15	1894.11	3266.54	3443.23	4963.57	5161.08
530	ENSMUSG00000027932	Slc27a3	281.74	-0.785255	0.196402	-3.9982	6.38264e-05	0.00204193	195.592	196.82	228.256	317.191	325.73	426.853
531	ENSMUSG00000030674	Qprt	187.194	-0.782175	0.188445	-4.15067	3.31502e-05	0.00121938	136.488	151.511	125.526	221.884	260.771	226.984
532	ENSMUSG00000020275	Rel	1944.68	-0.78213	0.152623	-5.12457	2.98212e-07	2.90284e-05	1588.3	1168.73	1532.5	2514.38	2507.73	2356.46
533	ENSMUSG00000031342	Gpm6b	195.824	-0.781394	0.191288	-4.08491	4.40941e-05	0.00152694	152.613	147.835	132.095	225.962	280.4	236.037
534	ENSMUSG00000060206	Zfp462	294.439	-0.781391	0.184382	-4.23789	2.25626e-05	0.000904999	228.452	212.363	208.816	307.664	406.371	402.97
535	ENSMUSG00000042662	Dusp15	121.131	-0.780707	0.255441	-3.05631	0.00224077	0.0250853	99.2519	67.963	100.016	134.416	155.084	170.058
536	ENSMUSG00000027377	Mall	221.176	-0.779871	0.196504	-3.96872	7.22603e-05	0.00224866	185.376	137.639	165.086	257.621	272.95	308.384
537	ENSMUSG00000041797	Abca9	256.817	-0.778621	0.249729	-3.11787	0.00182165	0.0219313	198.225	144.075	225.042	257.115	342.963	373.485
538	ENSMUSG00000074646	6430550D23Rik	175.793	-0.777542	0.255656	-3.04137	0.00235508	0.025751	140.944	91.6756	155.372	245.496	204.231	217.041
539	ENSMUSG00000034761	Map4k5	2000.88	-0.777306	0.227184	-3.42148	0.000622809	0.0108394	1597.34	998.467	1826.91	2603.75	2554.9	2423.89
540	ENSMUSG00000042766	Trim46	131.847	-0.777121	0.252717	-3.07507	0.00210455	0.0241358	115.506	81.4092	93.9734	138.989	193.302	167.9
541	ENSMUSG00000041515	Irf8	3182.22	-0.776801	0.140065	-5.54602	2.92238e-08	4.20296e-06	2354.5	2070.33	2612.05	3657.8	4400.46	3998.17
542	ENSMUSG00000018750	Zbtb4	1808.58	-0.772729	0.180897	-4.27166	1.94024e-05	0.000798299	1503.58	1017.24	1484.63	2201.48	2396.75	2247.8
543	ENSMUSG00000003617	Cp	577.178	-0.772546	0.22719	-3.40044	0.000672783	0.0114016	499.106	306.324	473.744	686.338	832.397	665.159
544	ENSMUSG00000079017	Ifi27l2a	1051.22	-0.772264	0.236692	-3.26274	0.0011034	0.0157214	971.464	530.936	826.423	1215.22	1474.59	1288.71
545	ENSMUSG00000026062	Slc9a2	674.421	-0.772221	0.277483	-2.78295	0.00538667	0.0436622	423.189	390.173	681.126	645.018	867.305	1039.72
546	ENSMUSG00000005540	Fcer2a	204.72	-0.771974	0.204465	-3.77558	0.000159637	0.00396954	168.737	140.903	143.932	215.601	281.023	278.122
547	ENSMUSG00000026721	Rabgap1l	7662.35	-0.769963	0.114173	-6.74385	1.54247e-11	6.156e-09	5968.68	5047.47	5977.41	10117.9	9266.31	9596.32
548	ENSMUSG00000020681	Ace	384.488	-0.769892	0.225852	-3.40884	0.000652398	0.0111748	262.123	242.303	348.606	386.074	548.422	519.399
549	ENSMUSG00000039853	Trim14	516.621	-0.76868	0.156117	-4.92374	8.49076e-07	6.67717e-05	379.515	342.693	423.866	581.656	697.639	674.357
550	ENSMUSG00000041231	Ublcp1	1103.55	-0.767806	0.270247	-2.84112	0.00449548	0.0392163	846.443	503.122	1100.55	1378.64	1406.15	1386.36
551	ENSMUSG00000025930	Msc	297.177	-0.766827	0.220694	-3.47462	0.00051158	0.00943056	242.703	181.75	235.655	297.26	422.162	403.533
552	ENSMUSG00000036908	Unc93b1	1477.55	-0.766426	0.112093	-6.83743	8.0627e-12	3.57536e-09	1176.56	1011.77	1093.58	1784.17	1944.88	1854.32
553	ENSMUSG00000022676	Snai2	198.083	-0.765517	0.19563	-3.91308	9.11256e-05	0.00265461	140.601	129.683	169.89	227.701	266.637	253.988
554	ENSMUSG00000073599	Ecscr	92.5357	-0.765058	0.237087	-3.22691	0.00125137	0.0171622	73.0741	65.2812	67.2785	112.913	129.331	107.337
555	ENSMUSG00000031779	Ccl22	1129.06	-0.764575	0.233086	-3.28023	0.00103721	0.0151353	958.691	560.278	990.525	1430.45	1509.45	1324.98
556	ENSMUSG00000037060	Prkcdbp	115.872	-0.76426	0.222326	-3.43756	0.000586982	0.010382	89.217	75.9699	92.2997	156.404	149.981	131.361
557	ENSMUSG00000046688	Tifa	265.277	-0.76317	0.213933	-3.56734	0.000360627	0.00742845	229.357	154.958	204.979	293.014	368.483	340.871
558	ENSMUSG00000029832	Nfe2l3	539.946	-0.762336	0.180171	-4.23118	2.32473e-05	0.000923182	450.312	328.693	422.131	600.262	701.156	737.119
559	ENSMUSG00000026358	Rgs1	343.959	-0.761576	0.236285	-3.22312	0.00126801	0.0172423	282.142	225.828	256.879	349.604	562.757	386.546
560	ENSMUSG00000035547	Capn5	972.365	-0.761186	0.229038	-3.3234	0.000889264	0.0137961	709.288	514.129	941.315	1161.71	1224.66	1283.09
561	ENSMUSG00000032380	Dapk2	132.733	-0.76076	0.228661	-3.32702	0.000877813	0.0136972	101.42	78.9085	114.917	160.677	177.356	163.122
562	ENSMUSG00000040592	Cd79b	366.064	-0.760364	0.169226	-4.49318	7.0168e-06	0.000356739	278.858	231.273	304.945	442.373	497.463	441.474
563	ENSMUSG00000051497	Kcnj16	193.781	-0.759393	0.174076	-4.36242	1.28634e-05	0.000575216	130.29	152.189	149.537	241.303	236.326	253.044
564	ENSMUSG00000043190	Rfesd	391.513	-0.758259	0.235178	-3.22419	0.00126328	0.0172221	259.388	223.608	389.019	481.592	506.767	488.704
565	ENSMUSG00000018339	Gpx3	1406.23	-0.75815	0.199223	-3.80553	0.000141503	0.00368937	1096.01	780.898	1258.03	1646.7	1912.98	1742.77
566	ENSMUSG00000045629	Sh3tc2	525.814	-0.757398	0.168714	-4.48924	7.14762e-06	0.000361091	455.33	337.149	379.769	617.914	719.425	645.296
567	ENSMUSG00000028019	Pdgfc	255.596	-0.755496	0.185249	-4.07829	4.53691e-05	0.0015643	184.623	168.28	217.5	287.271	330.869	345.033
568	ENSMUSG00000050315	Synpo2	753.132	-0.755058	0.129089	-5.84913	4.94148e-09	9.5043e-07	580.576	564.203	536.344	900.635	890.589	1046.44
569	ENSMUSG00000046056	Sbsn	368.577	-0.754191	0.20928	-3.60374	0.000313672	0.00665001	289.186	211.485	322.484	409.083	495.9	483.324
570	ENSMUSG00000043931	Gimap7	335.302	-0.754059	0.222719	-3.3857	0.000709973	0.0118805	288.702	226.729	233.059	513.009	416.08	334.233
571	ENSMUSG00000043079	Synpo	536.958	-0.753799	0.206215	-3.6554	0.000256781	0.00571723	450.059	314.357	434.996	571.315	768.867	682.154
572	ENSMUSG00000020473	Aebp1	322.831	-0.752669	0.260496	-2.88938	0.00386008	0.0355964	262.844	201.549	256.986	281.268	495.522	438.816
573	ENSMUSG00000054619	Mettl7a1	375.276	-0.751762	0.252595	-2.97615	0.00291888	0.0298805	333.021	201.949	303.603	448.248	393.561	571.276
574	ENSMUSG00000022309	Angpt1	296.801	-0.750166	0.246145	-3.04766	0.00230628	0.0254616	241.458	156.892	265.232	361.573	329.481	426.169
575	ENSMUSG00000036185	Sapcd1	171.031	-0.74812	0.251781	-2.97131	0.00296533	0.0301712	130.647	92.6184	159.636	229.993	214.196	199.094
576	ENSMUSG00000033066	Gas7	446.484	-0.747635	0.213716	-3.49826	0.000468303	0.00888941	404.301	285.191	309.493	560.522	653.354	466.045
577	ENSMUSG00000068959	Zfp619	117.274	-0.745822	0.257872	-2.89222	0.00382532	0.0354219	102.251	66.8553	93.5003	131.99	164.668	144.377
578	ENSMUSG00000041734	Kirrel	274.285	-0.744379	0.262802	-2.83247	0.004619	0.0398367	220.453	153.444	241.173	261.694	408.695	360.25
579	ENSMUSG00000012350	Ehf	413.66	-0.742596	0.269671	-2.7537	0.00589249	0.0458867	339.649	240.598	348.389	370.493	515.882	666.95
580	ENSMUSG00000019734	Tmc4	675.294	-0.742454	0.148966	-4.98406	6.22644e-07	5.35394e-05	544.999	463.168	507.345	739.522	901.357	895.37
581	ENSMUSG00000022510	Trp63	1997.26	-0.740486	0.251382	-2.94566	0.00322269	0.0317518	1392.77	1139.24	1955.03	1897.47	2645.2	2953.87
582	ENSMUSG00000023274	Cd4	33598.9	-0.740026	0.271504	-2.72565	0.00641745	0.0484389	26341.7	15080.2	34075.3	44095.6	41185.9	40814.7
583	ENSMUSG00000012428	Steap4	500.724	-0.737555	0.254976	-2.89264	0.00382017	0.0353948	360.149	289.992	476.207	477.995	746.105	653.893
584	ENSMUSG00000028073	Pear1	234.754	-0.736584	0.221946	-3.31875	0.000904211	0.0140008	152.693	156.763	219.191	263.33	330.493	286.056
585	ENSMUSG00000006411	Pvrl4	171.766	-0.735638	0.259454	-2.83533	0.0045779	0.0395892	155.773	98.621	132.157	173.655	241.82	228.571
586	ENSMUSG00000050390	C77080	712.145	-0.734024	0.202199	-3.63021	0.000283191	0.00618449	612.385	421.237	570.468	743.271	976.243	949.268
587	ENSMUSG00000027792	Bche	266.268	-0.733849	0.235518	-3.1159	0.00183385	0.0220087	240.863	162.152	196.314	267.314	350.619	380.345
588	ENSMUSG00000034438	Gbp8	3483.35	-0.733747	0.27053	-2.71225	0.00668275	0.0495549	3050.42	1565.1	3232.64	4803.76	3893.45	4354.72
589	ENSMUSG00000026638	Irf6	791.431	-0.733459	0.257332	-2.85025	0.00436851	0.0386365	650.316	392.544	740.133	1158.36	908.902	898.328
590	ENSMUSG00000002578	Ikzf4	467.46	-0.732959	0.201522	-3.63712	0.000275705	0.00608525	428.694	279.29	345.212	535.428	640.607	575.532
591	ENSMUSG00000083246	Gm11839	101.745	-0.732714	0.270436	-2.70938	0.00674091	0.0496823	78.2015	88.063	63.0429	149.644	105.265	126.253
592	ENSMUSG00000030156	Cd69	1605.91	-0.732326	0.258652	-2.83132	0.00463561	0.0399368	1165.75	792.267	1662.3	1931.47	2082.89	2000.76
593	ENSMUSG00000042659	Arrdc4	1002.78	-0.732186	0.237031	-3.08899	0.00200842	0.0233861	880.362	564.265	815.855	988.571	1238.49	1529.15
594	ENSMUSG00000093661	Eif4e3	3539.44	-0.732168	0.158881	-4.60827	4.06039e-06	0.000235641	2382.91	2365.29	3232.06	4513.56	4247.92	4494.89
595	ENSMUSG00000044393	Dsg2	1159.62	-0.731669	0.170506	-4.29116	1.77741e-05	0.000742789	1018.82	697.199	898.534	1380.23	1505.61	1457.33
596	ENSMUSG00000030157	Clec2d	2022.08	-0.730685	0.206252	-3.54268	0.000396076	0.00788191	1661.57	1106.56	1793.58	2260.36	2612.14	2698.28
597	ENSMUSG00000062312	Erbb2	247.356	-0.730374	0.227926	-3.20444	0.00135325	0.0179999	233.725	142.674	181.247	285.221	320.33	320.94
598	ENSMUSG00000028402	Mpdz	103.91	-0.7293	0.256383	-2.84457	0.00444714	0.0389436	75.4935	67.8405	91.1662	113.148	151.743	124.069
599	ENSMUSG00000069515	Lyz1	223.344	-0.729143	0.263311	-2.76914	0.00562047	0.0445729	213.961	144.802	145.24	219.052	282.42	334.587
600	ENSMUSG00000032578	Cish	871.914	-0.728917	0.152206	-4.78901	1.67605e-06	0.000118391	575.757	622.15	770.972	1065.1	1116.29	1081.21
601	ENSMUSG00000039621	Prex1	6988.89	-0.728246	0.117018	-6.22335	4.86648e-10	1.38729e-07	4871.12	5338.02	5575.86	9546.02	8542.25	8060.08
602	ENSMUSG00000061527	Krt5	7992.61	-0.727589	0.177031	-4.10995	3.95752e-05	0.00140708	6420.16	4676.59	6959.42	9161.5	10729.1	10008.8
603	ENSMUSG00000015133	Lrrk1	1170.34	-0.727107	0.216756	-3.35449	0.000795111	0.0129037	967.653	652.877	1024.21	1213.97	1595.64	1567.72
604	ENSMUSG00000091648	C2cd4d	305.804	-0.72698	0.197612	-3.67882	0.000234312	0.00541577	238.259	184.989	267.532	363.058	360.89	420.096
605	ENSMUSG00000022261	Sdc2	200.669	-0.726337	0.225046	-3.22751	0.00124874	0.0171556	155.322	123.117	175.001	210.664	260.998	278.911
606	ENSMUSG00000036594	H2-Aa	14105.5	-0.726075	0.197735	-3.67197	0.000240692	0.00548149	12474.2	7845.92	11566.6	15698	18433.9	18614.1
607	ENSMUSG00000040322	Slc25a24	508.168	-0.725929	0.221731	-3.27392	0.00106066	0.0153096	440.759	273.875	433.741	584.498	693.692	622.441
608	ENSMUSG00000043257	Pigv	1183.58	-0.7257	0.133492	-5.43628	5.44037e-08	7.23751e-06	944.394	771.315	960.019	1447.1	1539.25	1439.43
609	ENSMUSG00000056258	Kcnq3	684.648	-0.72569	0.136296	-5.32436	1.0131e-07	1.24409e-05	482.727	538.201	528.212	762.058	890.624	906.068
610	ENSMUSG00000021423	Ly86	211.35	-0.725544	0.206785	-3.5087	0.000450309	0.00862365	182.416	139.57	155.614	272.949	292.237	225.312
611	ENSMUSG00000054509	Parp4	2851.93	-0.72539	0.148268	-4.89244	9.9595e-07	7.71813e-05	2240.43	1773	2435.34	3475.91	3569.66	3617.22
612	ENSMUSG00000022146	Osmr	1118.8	-0.725322	0.229459	-3.16102	0.00157219	0.0198121	917.049	678.324	934.421	1016.99	1569.61	1596.4
613	ENSMUSG00000029055	Plch2	306.127	-0.725204	0.171118	-4.23804	2.25484e-05	0.000904999	204.507	220.273	268.611	363.773	391.618	387.981
614	ENSMUSG00000076469	Trbv13-2	2161.48	-0.725009	0.226655	-3.19873	0.00138033	0.0182112	1481.51	1221.52	2185.33	2931.78	2555.08	2593.65
615	ENSMUSG00000029189	Sel1l3	132.373	-0.721975	0.265904	-2.71517	0.00662411	0.0494608	117.222	77.229	105.122	134.889	169.476	190.299
616	ENSMUSG00000055333	Fat2	582.431	-0.721595	0.244455	-2.95185	0.0031588	0.0314187	475.326	323.653	520.053	568.978	749.54	857.039
617	ENSMUSG00000019761	Krt10	883.794	-0.719934	0.265232	-2.71435	0.00664056	0.0494648	808.239	419.201	775.464	950.032	1204.43	1145.4
618	ENSMUSG00000002980	Bcam	567.721	-0.719589	0.173903	-4.13789	3.50519e-05	0.00127756	475.44	347.764	463.195	671.175	680.837	767.915
619	ENSMUSG00000082292	Gm12250	249.739	-0.719513	0.223914	-3.21334	0.00131199	0.0176005	187.269	158.27	220.637	267.75	372.593	291.912
620	ENSMUSG00000039452	Snx22	213.033	-0.717754	0.219744	-3.26631	0.00108957	0.015628	138.375	140.542	204.47	259.013	273.25	262.55
621	ENSMUSG00000024998	Plce1	379.878	-0.716742	0.234703	-3.05383	0.0022594	0.0251536	310.317	216.306	335.182	386.75	482.762	547.949
622	ENSMUSG00000052512	Nav2	8418.07	-0.715486	0.249855	-2.86361	0.00418847	0.0374382	6890.46	4012.86	8213.55	10586.3	10357.7	10447.5
623	ENSMUSG00000024521	Pmaip1	328.088	-0.715234	0.234528	-3.04967	0.00229091	0.0253797	283.148	174.485	287.116	372.255	417.844	433.679
624	ENSMUSG00000047735	Samd9l	4743.63	-0.714037	0.124562	-5.73239	9.90231e-09	1.68484e-06	3853.25	3131.19	3794.31	5640.4	6175.55	5867.08
625	ENSMUSG00000040841	Six5	344.281	-0.713219	0.203928	-3.4974	0.00046982	0.00889704	263.237	238.4	281.057	333.581	478.402	471.007
626	ENSMUSG00000022197	Pdzd2	679.28	-0.713086	0.229805	-3.103	0.00191568	0.0226533	621.701	412.807	509.496	646.608	923.222	961.844
627	ENSMUSG00000034460	Six4	331.117	-0.712885	0.200807	-3.55011	0.00038507	0.00774214	260.278	215.008	277.43	336.203	442.339	455.444
628	ENSMUSG00000029650	Slc46a3	333.024	-0.711964	0.236431	-3.0113	0.0026013	0.0276479	268.975	179.045	309.444	377.427	424.728	438.522
629	ENSMUSG00000025784	Clec3b	136.658	-0.711157	0.213223	-3.33527	0.000852173	0.0134694	113.842	90.0316	106.938	156.914	186.149	166.072
630	ENSMUSG00000023224	Serping1	628.133	-0.71098	0.22926	-3.10119	0.00192742	0.0227416	530.93	366.717	531.65	605.668	893.461	840.373
631	ENSMUSG00000021495	Fam193b	8064.92	-0.710657	0.158478	-4.48425	7.31698e-06	0.00036617	6092.93	4999.63	7260.48	10110.1	9926.57	9999.82
632	ENSMUSG00000079547	H2-DMb1	836.278	-0.710555	0.222978	-3.18665	0.00143929	0.0187107	783.831	453.698	665.108	936.75	1050.71	1127.57
633	ENSMUSG00000021009	Ptpn21	300.256	-0.709464	0.190761	-3.71913	0.000199909	0.00478463	243.423	190.678	249.314	347.523	347.096	423.499
634	ENSMUSG00000021094	Dhrs7	158.258	-0.709172	0.186964	-3.7931	0.000148779	0.0037958	124.436	119.346	116.613	179.664	201.333	208.158
635	ENSMUSG00000023953	Polh	1046.51	-0.709149	0.170037	-4.17055	3.03869e-05	0.00114952	638.136	851.039	894.308	1389.87	1206.5	1299.22
636	ENSMUSG00000074151	Nlrc5	1098.76	-0.708804	0.215022	-3.29643	0.000979216	0.0146919	1016.06	626.984	858.066	1243.62	1591.61	1256.21
637	ENSMUSG00000051977	Prdm9	126.196	-0.707956	0.225952	-3.13321	0.00172905	0.0212541	112.555	82.4491	94.5739	153.948	164.722	148.927
638	ENSMUSG00000019851	Perp	1942.24	-0.707272	0.186102	-3.80046	0.000144426	0.00373077	1597.88	1185.22	1643.01	2016.76	2572.05	2638.54
639	ENSMUSG00000027712	Anxa5	4298.41	-0.706525	0.153755	-4.59513	4.32485e-06	0.000246578	3553.33	2629.68	3615.68	5362.29	5296.32	5333.14
640	ENSMUSG00000000266	Mid2	340.193	-0.70582	0.228965	-3.08266	0.00205162	0.023775	272.561	198.771	304.597	348.863	435.781	480.586
641	ENSMUSG00000059554	Ccdc28a	568.587	-0.705436	0.202386	-3.4856	0.000491038	0.00916833	491.025	323.539	481.317	769.551	672.522	673.566
642	ENSMUSG00000030711	Sult1a1	319.698	-0.705122	0.180821	-3.89955	9.63712e-05	0.00276207	209.124	257.491	263.235	355.603	389.628	443.106
643	ENSMUSG00000046408	1700067K01Rik	78.5488	-0.705051	0.260091	-2.71078	0.00671242	0.0495867	66.8652	62.731	49.5163	101.264	97.6743	93.2418
644	ENSMUSG00000055172	C1ra	484.072	-0.704143	0.226355	-3.11079	0.00186585	0.022146	399.192	276.717	428.621	501.073	692.678	606.154
645	ENSMUSG00000000530	Acvrl1	274.902	-0.703966	0.210015	-3.35197	0.000802374	0.0129778	211.641	194.422	220.399	264.932	390.131	367.888
646	ENSMUSG00000029761	Cald1	964.29	-0.703073	0.184047	-3.82008	0.000133408	0.0035312	879.975	578.547	742.687	1113.53	1256.79	1214.2
647	ENSMUSG00000003134	Tbc1d8	1311.62	-0.702601	0.116024	-6.05563	1.39868e-09	3.43515e-07	1052.19	930.817	1010.73	1507.27	1720.03	1648.69
648	ENSMUSG00000028583	Pdpn	197.538	-0.701903	0.191152	-3.67196	0.000240699	0.00548149	163.918	125.423	161.427	254.545	233.739	246.174
649	ENSMUSG00000104475	RP24-422C24.2	305.462	-0.701208	0.205853	-3.40635	0.000658369	0.0112289	271.764	187.352	238.542	328.503	404.595	402.013
650	ENSMUSG00000031078	Cttn	998.906	-0.70109	0.153197	-4.57641	4.73032e-06	0.000264964	847.459	661.755	772.902	1180.68	1151.95	1378.69
651	ENSMUSG00000015467	Egfl8	470.662	-0.698948	0.157451	-4.43914	9.03191e-06	0.000430404	366.556	320.142	389.474	588.671	522.372	636.76
652	ENSMUSG00000057329	Bcl2	2385.79	-0.698444	0.21674	-3.22249	0.00127083	0.0172659	1867.75	1297.11	2292.47	2762.58	3148.08	2946.77
653	ENSMUSG00000060771	Tsga10	561.779	-0.69738	0.198502	-3.51321	0.000442722	0.00854609	463.169	327.356	494.48	759.984	686.73	638.957
654	ENSMUSG00000022358	Fbxo32	1886.27	-0.696508	0.215867	-3.22655	0.0012529	0.0171685	1518.13	1037.59	1762.71	2108.39	2295.43	2595.38
655	ENSMUSG00000035172	Plekhh3	125.958	-0.692653	0.231469	-2.99242	0.00276774	0.0289922	113.611	77.5409	97.2768	147.968	158.865	160.485
656	ENSMUSG00000042116	Vwa1	247.775	-0.692087	0.192881	-3.58815	0.000333036	0.00698631	222.002	157.17	188.836	304.814	323.619	290.207
657	ENSMUSG00000024193	Phf1	2106.75	-0.691827	0.161099	-4.29442	1.75152e-05	0.000735823	1744.15	1285.97	1802.65	2528.04	2592.88	2686.79
658	ENSMUSG00000047281	Sfn	912.239	-0.691389	0.10964	-6.30599	2.86353e-10	8.62518e-08	740.756	673.298	678.711	1175.04	1109.4	1096.23
659	ENSMUSG00000053044	Cd8b1	28733.6	-0.691085	0.141985	-4.86732	1.1312e-06	8.51818e-05	20255.9	19873.9	25810.7	37485.1	33540.9	35435
660	ENSMUSG00000022092	Ppp3cc	175.42	-0.69068	0.218639	-3.159	0.00158309	0.0199111	141.835	125.132	135.653	205.159	260.442	184.298
661	ENSMUSG00000089722	Gm11711	246.707	-0.68969	0.216527	-3.18524	0.00144632	0.0187564	171.081	168.564	226.996	276.58	357.182	279.84
662	ENSMUSG00000032531	Amotl2	445.913	-0.688879	0.242256	-2.8436	0.00446074	0.0389972	432.511	329.701	261.893	509.413	478.193	663.768
663	ENSMUSG00000017843	Ppp2r5c	6650.04	-0.688693	0.115636	-5.95571	2.58952e-09	5.58637e-07	4954.39	4654.02	5668.14	8404.49	7851.81	8367.38
664	ENSMUSG00000021556	Golm1	283.181	-0.687202	0.23472	-2.92775	0.00341424	0.0328671	271.074	170.794	208.743	311.355	407.154	329.964
665	ENSMUSG00000021959	Lats2	778.79	-0.686771	0.211415	-3.24845	0.00116034	0.0162918	617.004	438.348	735.285	905.272	954.093	1022.74
666	ENSMUSG00000035342	Lzts2	523.492	-0.68502	0.183795	-3.7271	0.000193699	0.00465694	433.466	313.758	456.887	614.408	654.153	668.281
667	ENSMUSG00000000538	Tom1l2	2396.47	-0.684328	0.157759	-4.3378	1.43913e-05	0.000632899	1946.5	1484.75	2084.13	3034.44	2843.85	2985.13
668	ENSMUSG00000048027	Rgmb	439.899	-0.684292	0.172287	-3.97182	7.13249e-05	0.00222389	341.54	290.737	379.993	491.56	531.565	603.996
669	ENSMUSG00000024854	Pold4	412.37	-0.683307	0.230954	-2.95863	0.00309013	0.0308759	376.249	220.647	352.25	493.65	541.92	489.5
670	ENSMUSG00000029309	Sparcl1	1825.89	-0.683248	0.179819	-3.79964	0.000144906	0.00373109	1560.99	1228.11	1414.88	1916.23	2125.46	2709.66
671	ENSMUSG00000020122	Egfr	659.954	-0.68242	0.16005	-4.26378	2.00994e-05	0.000821835	475.094	497.498	548.226	688.125	849.203	901.576
672	ENSMUSG00000046805	Mpeg1	5585.67	-0.681191	0.115023	-5.92221	3.17641e-09	6.58547e-07	4221.18	4699.93	3952.31	6678.37	7358.52	6603.69
673	ENSMUSG00000062866	Phactr2	685.949	-0.680565	0.220274	-3.08963	0.00200405	0.0233693	592.793	375.4	612.624	757.837	902.674	874.368
674	ENSMUSG00000025498	Irf7	1850	-0.679225	0.232174	-2.9255	0.00343906	0.0330133	1741.94	1050.81	1473.81	1996.79	2797.03	2039.6
675	ENSMUSG00000054150	Syne3	2086.21	-0.678673	0.126566	-5.36222	8.22067e-08	1.03334e-05	1535.08	1505.83	1771.92	2795.1	2394.95	2514.41
676	ENSMUSG00000032750	Gab3	204.129	-0.678367	0.213754	-3.17359	0.00150565	0.0192222	168.222	125.222	176.966	281.397	234.368	238.597
677	ENSMUSG00000023191	Leprel2	508.232	-0.677692	0.19112	-3.5459	0.000391273	0.00782227	453.063	303.885	416.322	608.458	597.707	669.958
678	ENSMUSG00000034520	Gjc1	133.252	-0.676335	0.24624	-2.74665	0.0060208	0.046613	126.457	97.1752	84.2605	144.645	169.78	177.196
679	ENSMUSG00000068270	Shroom4	135.221	-0.673505	0.239517	-2.81193	0.00492458	0.0415738	102.655	84.4139	125.017	185.053	151.026	163.158
680	ENSMUSG00000001119	Col6a1	1840.03	-0.67244	0.191467	-3.51204	0.000444684	0.00856774	1666.61	1058.19	1531.16	2142.71	2350.2	2291.32
681	ENSMUSG00000042010	Acacb	478.121	-0.671685	0.154232	-4.35502	1.33055e-05	0.000593323	407.169	370.255	328.393	575.671	546.697	640.544
682	ENSMUSG00000052688	5430435G22Rik	342.474	-0.671522	0.140359	-4.78431	1.71576e-06	0.000120663	245.713	282.268	265.355	428.713	422.617	410.177
683	ENSMUSG00000072812	Ahnak2	531.601	-0.670788	0.226381	-2.96309	0.00304568	0.0306879	440.993	338.947	450.596	488.462	707.335	763.271
684	ENSMUSG00000033022	Cdo1	284.112	-0.669489	0.234376	-2.85648	0.00428373	0.0380501	178.485	255.25	224.63	313.415	301.702	431.191
685	ENSMUSG00000053175	Bcl3	322.157	-0.669043	0.213698	-3.13079	0.00174337	0.0213921	311.665	223.606	210.616	438.95	391.577	356.53
686	ENSMUSG00000022265	Ank	383.3	-0.668653	0.244926	-2.73002	0.00633302	0.0479603	390.602	212.612	284.285	439.154	500.252	472.897
687	ENSMUSG00000033538	Casp4	288.095	-0.66822	0.204611	-3.26581	0.00109152	0.0156398	252.598	204.92	210.05	285.616	392.17	383.217
688	ENSMUSG00000037649	H2-DMa	1241.14	-0.667835	0.179714	-3.7161	0.000202323	0.00482073	1099.07	769.918	1007.38	1336.71	1594.27	1639.48
689	ENSMUSG00000026536	Mnda	218.222	-0.665545	0.197407	-3.37143	0.000747779	0.0123485	164.078	171.597	170.865	221.535	306.739	274.521
690	ENSMUSG00000044250	Pced1b	298.479	-0.665416	0.236806	-2.80996	0.00495469	0.0417617	238.144	287.822	166.768	334.857	393.068	370.212
691	ENSMUSG00000043542	Zc2hc1a	241.349	-0.664813	0.186315	-3.56822	0.000359414	0.00742574	190.42	191.401	178.211	249.139	309.698	329.226
692	ENSMUSG00000014846	Tppp3	136.961	-0.663507	0.224427	-2.95644	0.00311208	0.0310508	128.061	97.2689	92.6582	164.051	161.337	178.393
693	ENSMUSG00000023249	Parp3	936.236	-0.662182	0.217471	-3.04492	0.00232739	0.0256238	795.086	523.593	856.353	1018.95	1273.55	1149.88
694	ENSMUSG00000024013	Fgd2	381.669	-0.658777	0.213164	-3.09047	0.00199838	0.0233508	342.078	221.144	324.542	453.138	513.437	435.673
695	ENSMUSG00000029771	Irf5	729.261	-0.658288	0.119656	-5.50151	3.76551e-08	5.22718e-06	595.891	515.533	584.275	904.686	907.52	867.66
696	ENSMUSG00000044562	Rasip1	133.31	-0.657891	0.216215	-3.04276	0.00234422	0.0257027	107.176	94.2525	108.859	140.4	176.677	172.497
697	ENSMUSG00000030789	Itgax	636.554	-0.657756	0.220997	-2.97631	0.00291736	0.0298805	654.92	392.128	434.164	746.92	802.126	789.067
698	ENSMUSG00000032085	Tagln	977.638	-0.657359	0.196769	-3.34076	0.000835503	0.0133246	972.471	620.159	682.842	1217.96	1210.15	1162.24
699	ENSMUSG00000017144	Rnd3	167.841	-0.657168	0.224157	-2.93173	0.00337075	0.0326918	152.307	102.482	135.66	193.039	223.296	200.259
700	ENSMUSG00000051652	Lrrc3	124.756	-0.655884	0.217376	-3.01728	0.00255057	0.0272357	105.736	93.5041	91.345	133.639	160.078	164.232
701	ENSMUSG00000034330	Plcg2	637.198	-0.655843	0.169367	-3.87231	0.000107809	0.00299315	564.036	422.265	497.824	702.279	864.699	772.081
702	ENSMUSG00000026380	Tfcp2l1	344.646	-0.655771	0.233853	-2.8042	0.00504421	0.0422043	251.058	200.542	351.14	430.867	406.509	427.757
703	ENSMUSG00000033594	Spata2l	344.916	-0.654461	0.18418	-3.55338	0.000380313	0.0076818	223.244	261.467	319.398	409.963	413.988	441.434
704	ENSMUSG00000028599	Tnfrsf1b	1312.59	-0.654084	0.163922	-3.99022	6.60113e-05	0.00209504	1195.1	895.969	968.708	1459.47	1792.21	1564.09
705	ENSMUSG00000070565	Rasal2	390.246	-0.653008	0.144207	-4.52828	5.94646e-06	0.000313298	318.531	283.308	308.379	435.84	496.853	498.569
706	ENSMUSG00000022479	Vdr	454.973	-0.651658	0.133501	-4.88128	1.05397e-06	8.08923e-05	327.565	356.411	378.228	531.222	559.648	576.765
707	ENSMUSG00000032656	43527	124.429	-0.650816	0.224028	-2.90507	0.00367172	0.0345406	109.649	85.9896	94.9826	135.077	167.622	153.253
708	ENSMUSG00000024621	Csf1r	1377.75	-0.649995	0.107968	-6.02024	1.74163e-09	3.94205e-07	1134.39	1012.32	1070.57	1645.99	1780.67	1622.56
709	ENSMUSG00000056413	Adap1	191.925	-0.648943	0.196462	-3.30315	0.000956048	0.0144838	164.656	159.839	123.961	245.358	236.101	221.632
710	ENSMUSG00000025473	Adam8	1022.05	-0.648812	0.171755	-3.77754	0.000158386	0.00395953	894.204	632.259	861.154	1286.42	1163.42	1294.85
711	ENSMUSG00000029710	Ephb4	411.567	-0.64864	0.193064	-3.35971	0.00078025	0.0127622	352.669	280.043	328.91	408.419	555.884	543.479
712	ENSMUSG00000021678	F2rl1	451.901	-0.647735	0.147377	-4.39508	1.10731e-05	0.000500769	359.433	314.205	382.347	593.145	534.282	527.995
713	ENSMUSG00000058248	Kcnh1	156.999	-0.647073	0.227567	-2.84343	0.00446303	0.0389972	131.957	105.613	129.567	170.737	228.056	176.061
714	ENSMUSG00000020077	Srgn	2917.29	-0.645969	0.172557	-3.74351	0.000181465	0.00439592	2552.04	1755.14	2516.85	3477.31	3639.36	3563.01
715	ENSMUSG00000016918	Sulf1	628.68	-0.64587	0.227266	-2.84191	0.00448444	0.0391628	556.339	363.941	550.572	625.889	811.125	864.213
716	ENSMUSG00000009739	Pou6f1	2073.73	-0.645862	0.146561	-4.40677	1.04922e-05	0.0004827	1559.8	1424.97	1866.19	2597.17	2318.61	2675.62
717	ENSMUSG00000035498	Cdcp1	784.841	-0.645516	0.217645	-2.96591	0.00301791	0.0305113	706.469	451.679	677.931	811.117	1008.94	1052.92
718	ENSMUSG00000027239	Mdk	264.718	-0.64551	0.185246	-3.4846	0.000492874	0.00919186	229.346	194.527	195.413	278.333	359.546	331.14
719	ENSMUSG00000028327	Stra6l	133.527	-0.644889	0.202293	-3.1879	0.00143309	0.0186758	110.481	97.4516	104.373	161.018	176.902	150.937
720	ENSMUSG00000070436	Serpinh1	618.534	-0.642371	0.18539	-3.46497	0.000530286	0.00966398	525.746	450.83	472.614	596.241	829.212	836.559
721	ENSMUSG00000073421	H2-Ab1	13461.9	-0.641735	0.195512	-3.28234	0.0010295	0.0150503	12538.6	7860.13	11149.6	14658	17473.3	17091.5
722	ENSMUSG00000048779	P2ry6	160.652	-0.639921	0.192119	-3.33086	0.000865791	0.0136307	129.989	113.328	133.394	190.47	212.302	184.43
723	ENSMUSG00000034055	Phka1	140.518	-0.639128	0.201362	-3.17403	0.00150339	0.0192155	115.166	104.097	110.394	152.335	178.533	182.582
724	ENSMUSG00000038172	Ttc39b	934.486	-0.638967	0.117452	-5.44022	5.32146e-08	7.13881e-06	781.655	703.694	707.429	1067.44	1201.83	1144.87
725	ENSMUSG00000055866	Per2	440.683	-0.638013	0.173122	-3.68534	0.0002284	0.00534352	317.672	329.546	387.344	464.487	541.184	603.864
726	ENSMUSG00000038393	Txnip	24363.1	-0.637411	0.200031	-3.18656	0.00143973	0.0187107	18699.7	15551.9	22948.9	23937.3	30920.8	34119.8
727	ENSMUSG00000034758	Tle6	250.976	-0.63737	0.203721	-3.12864	0.00175618	0.0214177	185.942	168.334	233.745	335.556	311.448	270.832
728	ENSMUSG00000026880	Stom	901.535	-0.637314	0.112688	-5.65556	1.55339e-08	2.45529e-06	694.765	695.956	725.929	1097.82	1025.87	1168.87
729	ENSMUSG00000016382	Pls3	506.977	-0.637198	0.173455	-3.67357	0.000239189	0.0054705	437.739	321.286	430.966	575.204	630.529	646.138
730	ENSMUSG00000054263	Lifr	5261.35	-0.63615	0.198177	-3.21001	0.00132729	0.0177165	4225.81	3353.33	4780.13	5160.33	6541.62	7506.89
731	ENSMUSG00000040724	Kcna2	1514.27	-0.635675	0.121154	-5.24685	1.54722e-07	1.76427e-05	1136.2	1268.76	1153.09	2020.56	1788.64	1718.35
732	ENSMUSG00000020173	Cobl	433.395	-0.63566	0.158769	-4.00367	6.23676e-05	0.00201171	332.593	301.337	384.249	497.445	569.812	514.936
733	ENSMUSG00000022096	Hr	227.375	-0.635588	0.22937	-2.77102	0.00558809	0.044463	218.682	180.376	135.02	279.949	292.236	257.986
734	ENSMUSG00000047730	Fcgbp	6509.22	-0.634937	0.170378	-3.72665	0.000194042	0.00465818	5814.65	4303.13	5179.71	6808.34	7897.11	9052.4
735	ENSMUSG00000036989	Trim3	347.948	-0.634871	0.207043	-3.06638	0.00216669	0.0244618	279.851	224.852	312.684	357.742	423.899	488.659
736	ENSMUSG00000022893	Adamts1	122.906	-0.634832	0.223014	-2.8466	0.00441889	0.038824	102.301	90.0596	96.6741	130.881	171.219	146.304
737	ENSMUSG00000059674	Cdh24	4091.11	-0.63446	0.158331	-4.00718	6.14478e-05	0.00199381	3266.13	2689.94	3660.73	5553.29	4672.35	4704.21
738	ENSMUSG00000040829	Zmynd15	631.329	-0.63364	0.168225	-3.76662	0.000165472	0.0040655	537.836	410.441	535.227	690.608	824.497	789.365
739	ENSMUSG00000027315	Spint1	779.583	-0.633059	0.147273	-4.29854	1.71927e-05	0.000726095	658.614	532.048	642.307	866.352	956.827	1021.35
740	ENSMUSG00000021624	Cd180	224.974	-0.632708	0.221085	-2.86183	0.00421202	0.0375718	208.079	157.298	163.799	225.453	312.765	282.452
741	ENSMUSG00000045180	Shroom2	265.375	-0.631693	0.227202	-2.78031	0.00543072	0.0436846	242.897	160.15	221.3	280.523	368.975	318.401
742	ENSMUSG00000042286	Stab1	341.849	-0.630518	0.196336	-3.21143	0.00132078	0.017659	271.972	250.249	280.296	512.289	366.449	369.839
743	ENSMUSG00000021559	Dapk1	581.501	-0.629962	0.230066	-2.73818	0.00617802	0.0472573	454.05	335.327	580.057	616.859	751.72	750.992
744	ENSMUSG00000038235	F11r	564.553	-0.629692	0.216376	-2.91017	0.00361228	0.0340643	535.253	348.902	444.633	569.524	710.282	778.724
745	ENSMUSG00000040502	43533	205.747	-0.629409	0.164576	-3.82442	0.000131081	0.00349346	167.885	163.704	153.037	258.565	253.12	238.169
746	ENSMUSG00000008822	Acyp1	647.542	-0.629328	0.172053	-3.65775	0.000254435	0.00568084	517.735	428.56	578.748	880.311	715.7	764.198
747	ENSMUSG00000062646	Ganc	1090.52	-0.627668	0.176381	-3.5586	0.000372843	0.00759193	855.849	709.263	1005.73	1268.37	1215.55	1488.34
748	ENSMUSG00000028550	Atg4c	150.578	-0.625921	0.228003	-2.74523	0.00604689	0.0467244	130.961	102.212	121.7	151.931	205.478	191.184
749	ENSMUSG00000038024	Dennd4c	7779.64	-0.625577	0.136309	-4.58939	4.4454e-06	0.000252549	5682.31	5729.41	6944.8	10430	8910.57	8980.76
750	ENSMUSG00000047180	Neurl3	526.572	-0.6236	0.208346	-2.99311	0.00276153	0.0289462	472.416	304.706	466.341	607.489	682.002	626.479
751	ENSMUSG00000029860	Zyx	1365.06	-0.622649	0.174735	-3.5634	0.000366088	0.00751504	1335.99	932.542	955.907	1646.65	1692.04	1627.25
752	ENSMUSG00000026335	Pam	851.882	-0.621196	0.140001	-4.43707	9.11926e-06	0.000433274	706.363	626.623	679.831	954.701	1167.01	976.762
753	ENSMUSG00000022665	Ccdc80	419.421	-0.621063	0.20363	-3.04995	0.00228881	0.025374	386.471	268.437	336.255	430.95	528.127	566.286
754	ENSMUSG00000019088	Dnase1l1	269.672	-0.620871	0.158154	-3.92575	8.64616e-05	0.00255606	227.316	194.057	215.955	306.591	340.869	333.242
755	ENSMUSG00000041120	Nbl1	267.13	-0.619789	0.186209	-3.32845	0.000873298	0.013668	230.825	190.687	210.035	275.604	340.088	355.539
756	ENSMUSG00000071567	A830039N20Rik	160.52	-0.61942	0.187011	-3.3122	0.000925649	0.014218	137.593	118.038	123.83	205.874	192.953	184.829
757	ENSMUSG00000028657	Ppt1	6719.75	-0.616518	0.21285	-2.89649	0.00377362	0.0351881	5413.14	3775.28	6727.44	8167.15	8293.52	7941.95
758	ENSMUSG00000024810	Il33	182.412	-0.612933	0.218988	-2.79893	0.00512719	0.0425861	156.02	144.003	132.876	181.748	260.819	219.008
759	ENSMUSG00000051397	Tacstd2	297.341	-0.612869	0.219208	-2.79583	0.0051767	0.0427969	283.804	176.456	244.666	344.787	345.602	388.731
760	ENSMUSG00000064181	Rab3ip	389.431	-0.611992	0.13482	-4.53933	5.64326e-06	0.00030409	331.288	296.984	295.518	485.711	467.212	459.87
761	ENSMUSG00000023034	Nr4a1	2190.63	-0.61186	0.154609	-3.95747	7.57466e-05	0.00232542	1934.37	1834.69	1429.54	2841.64	2617.36	2486.16
762	ENSMUSG00000068876	Cgn	405.543	-0.611744	0.207321	-2.95072	0.00317038	0.0314555	323.962	285.759	352.517	406.074	459.936	605.011
763	ENSMUSG00000001053	N4bp3	595.938	-0.611574	0.113163	-5.40436	6.50408e-08	8.51074e-06	480.007	447.9	486.381	721.357	722.181	717.8
764	ENSMUSG00000063889	Crem	483.31	-0.611505	0.214965	-2.84468	0.00444564	0.0389436	379.696	286.324	481.037	568.49	578.151	606.16
765	ENSMUSG00000061048	Cdh3	442.609	-0.610541	0.167298	-3.64942	0.000262837	0.00583578	365.285	310.998	374.6	461.738	563.074	579.961
766	ENSMUSG00000034981	Parm1	1070.73	-0.610316	0.200256	-3.04767	0.00230622	0.0254616	963.752	670.308	908.358	1063.81	1396.88	1421.26
767	ENSMUSG00000034957	Cebpa	637.781	-0.608722	0.206444	-2.94861	0.00319206	0.0315334	566.135	393.463	555.69	656.307	769.058	886.036
768	ENSMUSG00000045038	Prkce	176.852	-0.608586	0.207686	-2.93031	0.00338622	0.0327503	164.123	121.37	134.2	235.313	202.165	203.944
769	ENSMUSG00000073490	AI607873	579.834	-0.607613	0.150903	-4.0265	5.66122e-05	0.00185622	482.438	397.537	498.383	652.905	750.317	697.424
770	ENSMUSG00000031880	Rrad	356.241	-0.607498	0.166916	-3.63953	0.000273131	0.00603915	324.932	241.591	280.004	438.148	434.323	418.451
771	ENSMUSG00000066894	Vsig10	340.039	-0.606784	0.174752	-3.47227	0.000516083	0.00949859	258.44	236.068	314.062	428.068	377.555	426.043
772	ENSMUSG00000076617	Ighm	18699.2	-0.605979	0.134862	-4.49334	7.01146e-06	0.000356739	13631.2	14690.3	16165.4	19678.8	24607.6	23421.9
773	ENSMUSG00000030672	Mylpf	382.727	-0.605678	0.182194	-3.32435	0.000886237	0.0137759	295.967	362.31	255.355	435.918	452.841	493.971
774	ENSMUSG00000025964	Adam23	470.28	-0.604464	0.196659	-3.07367	0.00211446	0.0241699	463.553	297.12	358.095	552.281	581.859	568.772
775	ENSMUSG00000020810	Cygb	359.931	-0.604277	0.178005	-3.39472	0.00068698	0.011605	301.726	260.415	294.751	362.684	472.877	467.131
776	ENSMUSG00000033540	Idua	453.787	-0.603798	0.197577	-3.05602	0.00224299	0.0250918	330.563	319.033	430.748	464.636	619.766	557.975
777	ENSMUSG00000031024	St5	1173.47	-0.603073	0.1941	-3.10703	0.00188979	0.0223968	938.574	783.106	1073.25	1144.38	1476.52	1625.02
778	ENSMUSG00000052534	Pbx1	664.153	-0.602899	0.140124	-4.30262	1.68794e-05	0.000715204	554.139	472.572	552.941	876.202	779.552	749.51
779	ENSMUSG00000042524	Sun2	12174.1	-0.601655	0.143961	-4.17928	2.92436e-05	0.00111953	10635.5	8053.23	10326.9	15404.5	14820.2	13804.4
780	ENSMUSG00000028581	Laptm5	27163	-0.600753	0.127082	-4.72727	2.27559e-06	0.000151998	22883.7	18584.1	23295	34258	31548.5	32408.7
781	ENSMUSG00000017652	Cd40	433.694	-0.599498	0.215641	-2.78007	0.00543467	0.0436846	428.745	261.443	344.695	480.213	551.665	535.403
782	ENSMUSG00000025492	Ifitm3	2146.5	-0.597853	0.171281	-3.49047	0.000482166	0.00905564	1839.2	1440.03	1844.61	2161.26	2780.2	2813.71
783	ENSMUSG00000022657	Cd96	367.409	-0.59717	0.196651	-3.03669	0.00239188	0.0260108	358.797	248.575	269.513	422.52	484.127	420.923
784	ENSMUSG00000038085	Cnbd2	665.492	-0.596444	0.110477	-5.3988	6.70877e-08	8.57846e-06	539.772	524.445	525.368	764.571	819.628	819.169
785	ENSMUSG00000027953	Slc50a1	1207.77	-0.596314	0.164715	-3.62029	0.000294278	0.00637429	980.65	778.045	1125.4	1423.61	1468.25	1470.64
786	ENSMUSG00000039740	Alg2	1995.97	-0.595568	0.104828	-5.68139	1.33601e-08	2.19876e-06	1609.9	1528.42	1630.22	2511.09	2213.59	2482.62
787	ENSMUSG00000078853	Igtp	2669.14	-0.595308	0.113573	-5.24166	1.59141e-07	1.7891e-05	2112.17	2193.34	2073.27	3091.97	3555.97	2988.14
788	ENSMUSG00000027217	Tspan18	276.233	-0.594588	0.211012	-2.81779	0.00483554	0.0411704	217.643	178.044	264.62	296.38	369.166	331.549
789	ENSMUSG00000003032	Klf4	339.51	-0.594276	0.207189	-2.86829	0.00412703	0.0370342	291.732	221.261	298.18	338.998	426.471	460.419
790	ENSMUSG00000031375	Bgn	1022.26	-0.594088	0.205297	-2.8938	0.00380607	0.035349	971.152	694.624	777.886	996.067	1460.2	1233.66
791	ENSMUSG00000030022	Adamts9	508.814	-0.59389	0.214909	-2.76345	0.00571939	0.0450218	458.204	306.627	451.332	521.35	634.103	681.268
792	ENSMUSG00000032519	Slc25a38	1046.32	-0.592891	0.115223	-5.1456	2.6667e-07	2.6607e-05	776.01	871.471	855.622	1177.14	1293.61	1304.09
793	ENSMUSG00000035557	Krt17	4637.69	-0.592856	0.126893	-4.67209	2.98148e-06	0.000183769	4053.6	3231.46	3808.42	5294.45	5867.06	5571.13
794	ENSMUSG00000038831	Ralgps1	1697.89	-0.59172	0.193766	-3.05378	0.00225976	0.0251536	1499.5	994.826	1568.06	2080.05	2027.01	2017.87
795	ENSMUSG00000027200	Sema6d	784.362	-0.591395	0.183064	-3.23053	0.00123562	0.0170341	652.841	534.965	689.36	772.697	1037.64	1018.67
796	ENSMUSG00000026321	Tnfrsf11a	421.212	-0.591249	0.16392	-3.60693	0.000309843	0.00660392	385.217	289.273	333.51	496.743	536.389	486.139
797	ENSMUSG00000055053	Nfic	1211.9	-0.590936	0.186052	-3.17619	0.00149223	0.0191034	1183.13	807.263	910.895	1300.73	1610.94	1458.43
798	ENSMUSG00000092074	Dynlt1a	705.34	-0.590292	0.212654	-2.77583	0.00550612	0.0441134	459.766	496.154	733.19	918.578	821.605	802.745
799	ENSMUSG00000022900	Ildr1	217.659	-0.589701	0.201946	-2.92009	0.00349934	0.0334312	172.39	153.666	195.243	221.032	280.666	282.956
800	ENSMUSG00000067341	H2-Eb2	638.379	-0.588943	0.215082	-2.73822	0.00617729	0.0472573	618.343	386.21	524.627	661.103	847.081	792.909
801	ENSMUSG00000042613	Pbxip1	2834.1	-0.588099	0.178211	-3.30001	0.00096681	0.0145605	2580.03	1774.99	2437.46	3537.92	3627.61	3046.59
802	ENSMUSG00000002944	Cd36	687.894	-0.587984	0.186363	-3.15505	0.00160472	0.0200766	560.912	489.207	598.539	730.43	741.613	1006.66
803	ENSMUSG00000079317	Trappc2	362.089	-0.587236	0.141949	-4.13695	3.51956e-05	0.00127987	283.28	270.913	313.981	425.877	423.654	454.831
804	ENSMUSG00000005043	Sgsh	424.084	-0.586361	0.185516	-3.1607	0.00157392	0.0198155	388.576	351.191	277.527	464.549	560.5	502.163
805	ENSMUSG00000032652	Crebl2	1132.04	-0.586041	0.150901	-3.88361	0.000102919	0.00290796	905.746	764.384	1045.49	1394.67	1355.16	1326.81
806	ENSMUSG00000034940	Synrg	5958.89	-0.585742	0.114624	-5.1101	3.21984e-07	3.05961e-05	4393.76	4566.16	5337.15	7275.07	6987.78	7193.39
807	ENSMUSG00000025094	Slc18a2	304.554	0.585344	0.201933	2.8987	0.00374718	0.0350645	386.652	319.363	390.016	290.447	203.5	237.344
808	ENSMUSG00000062794	Zfp599	459.868	0.587095	0.216303	2.71423	0.00664299	0.0494648	508.014	710.645	438.057	385.038	353.232	364.219
809	ENSMUSG00000032624	Eml4	3096.42	0.587806	0.192495	3.05361	0.00226106	0.0251536	3473.82	4728.69	2953.79	2457.98	2588.07	2376.16
810	ENSMUSG00000021115	Vrk1	2068.01	0.589259	0.171454	3.43683	0.000588559	0.010382	2298.08	3064.24	2092.01	1644.44	1683.59	1625.67
811	ENSMUSG00000021116	Eif2s1	3591.83	0.589282	0.201991	2.91737	0.00352995	0.0335943	3704.45	5647.73	3594.25	3055.81	2785.17	2763.6
812	ENSMUSG00000003848	Nob1	1914.93	0.590876	0.210836	2.80253	0.00507033	0.0423107	2002.78	3053.46	1849.13	1552.17	1540.59	1491.46
813	ENSMUSG00000024151	Msh2	4642.14	0.594049	0.190276	3.12204	0.001796	0.0217702	4772.8	7207.43	4773.77	3754.03	3666.57	3678.21
814	ENSMUSG00000032078	Zpr1	1875.51	0.594532	0.186512	3.18763	0.00143442	0.0186779	2033.78	2794.18	1941.65	1314.38	1540.91	1628.16
815	ENSMUSG00000021643	Serf1	155.46	0.595899	0.193313	3.08257	0.00205224	0.023775	206.32	167.533	187.361	119.334	126.956	125.253
816	ENSMUSG00000042133	Ppig	6093.17	0.596507	0.218121	2.73475	0.00624274	0.04757	6166.69	9952.53	5887.02	4909.31	4811.9	4831.6
817	ENSMUSG00000024165	Hn1l	1835.8	0.596647	0.146016	4.08617	4.38543e-05	0.00152194	2092.59	2583.02	1954.87	1536.6	1438.9	1408.81
818	ENSMUSG00000070713	Gm10282	5770.02	0.597472	0.18566	3.21811	0.00129039	0.0174723	5620.03	8750.59	6473.8	4885.98	4396.83	4492.91
819	ENSMUSG00000024902	Mrpl11	892.565	0.598397	0.18484	3.23738	0.00120633	0.0167059	922.174	1343.12	960.238	733.501	719.151	677.206
820	ENSMUSG00000032815	Fanca	1128.41	0.59932	0.191643	3.12727	0.00176438	0.0214684	1304.66	1697.67	1076.16	872.292	920.448	899.221
821	ENSMUSG00000022018	Rgcc	3828.81	0.600334	0.133608	4.49326	7.01427e-06	0.000356739	3935.24	5134.11	4773.46	3025.08	3001.5	3103.46
822	ENSMUSG00000058013	Sept11	5746.78	0.600508	0.215296	2.78922	0.00528344	0.043229	5802.96	9335.46	5639.39	4756.14	4471.41	4475.34
823	ENSMUSG00000038305	Spats2l	1030.9	0.601263	0.15925	3.77559	0.000159629	0.00396954	1389.2	1066.44	1272.35	920.19	776.145	761.065
824	ENSMUSG00000031843	Mphosph6	489.427	0.606199	0.165629	3.65997	0.000252242	0.00563976	552.017	698.6	521.975	393.694	389.768	380.51
825	ENSMUSG00000033970	Rfc3	1879.19	0.60637	0.202692	2.99159	0.00277532	0.0290526	1955.57	2958.21	1891.87	1580.01	1471.01	1418.44
826	ENSMUSG00000038740	Mvb12b	4865.96	0.606597	0.111267	5.4517	4.98894e-08	6.74944e-06	5926.79	5507.3	6188.25	4184.02	3814.73	3574.7
827	ENSMUSG00000014075	Tctex1d2	133.447	0.606817	0.209178	2.90096	0.00372026	0.0348329	161.709	159.118	161.915	122.501	100.72	94.7206
828	ENSMUSG00000009566	Fpgs	825.94	0.608017	0.221188	2.74887	0.00598016	0.0463884	863.993	1319.43	808.645	602.853	659.326	701.395
829	ENSMUSG00000053768	Chchd3	5307.81	0.608141	0.220306	2.76044	0.00577241	0.0452385	5426.08	8705.98	5098.92	4273.54	4039.36	4302.97
830	ENSMUSG00000008435	Rdh13	571.795	0.608706	0.21999	2.76697	0.00565803	0.0447596	623.473	896.564	552.305	409.805	464.548	484.072
831	ENSMUSG00000026245	Farsb	2207.8	0.60939	0.195874	3.11113	0.00186372	0.0221373	2249.92	3428.59	2323.39	1867	1627.9	1749.98
832	ENSMUSG00000044949	Ubtd2	329.164	0.610571	0.205291	2.97417	0.00293784	0.029987	333.707	498.815	361.172	261.425	260.9	258.965
833	ENSMUSG00000072940	Gm10443	1580.34	0.611347	0.214518	2.84987	0.00437376	0.0386391	1669.26	2533.92	1527.99	1180.09	1258.42	1312.39
834	ENSMUSG00000063334	Krr1	3445	0.612399	0.211395	2.89694	0.00376825	0.0351838	3542.61	5572.14	3382.46	2736.49	2739.57	2696.75
835	ENSMUSG00000013089	Etv5	935.802	0.614533	0.12457	4.93322	8.0885e-07	6.41822e-05	1160.89	1042.91	1192.79	698.158	799.165	720.899
836	ENSMUSG00000022180	Slc7a8	486.119	0.617804	0.221232	2.79257	0.00522912	0.0429854	536.866	761.448	467.95	363.929	418.692	367.828
837	ENSMUSG00000040459	Arglu1	1222.98	0.619826	0.222717	2.78303	0.00538546	0.0436622	1407.73	1926.21	1111.38	1057.37	873.081	962.105
838	ENSMUSG00000029276	Glmn	568.814	0.620374	0.219304	2.82883	0.00467184	0.0401291	651.775	880.757	535.625	493.884	439.039	411.806
839	ENSMUSG00000079036	Alkbh1	2173.41	0.620675	0.20029	3.09888	0.00194254	0.0228861	2408.44	3362.66	2130.17	1817.92	1532.86	1788.44
840	ENSMUSG00000001440	Kpnb1	22440	0.621095	0.225649	2.75248	0.00591456	0.0460137	22865.7	37347.8	21377.7	18607.4	17260.3	17181
841	ENSMUSG00000025507	Pidd1	2112.98	0.621637	0.22874	2.71766	0.00657457	0.0492522	1968.58	3490.96	2224.77	1656.58	1749.19	1587.82
842	ENSMUSG00000007817	Zmiz1	8117.7	0.621922	0.15694	3.96281	7.40726e-05	0.00229166	9340.69	11858.6	8323.49	6289.65	6505.39	6388.4
843	ENSMUSG00000031488	Rab11fip1	2121.51	0.6226	0.202317	3.07734	0.00208856	0.0240214	2436.93	3300.28	1979.75	1688.18	1606.43	1717.52
844	ENSMUSG00000001909	Trmt1	2319.65	0.622878	0.155176	4.014	5.96983e-05	0.00194892	2567.62	3347.55	2523.08	1956.38	1723.63	1799.67
845	ENSMUSG00000048720	Tbc1d12	213.792	0.623886	0.216252	2.885	0.00391419	0.0359115	252.758	306.617	218.872	145.022	172.917	186.569
846	ENSMUSG00000006463	Zdhhc24	1143.42	0.624741	0.0948786	6.58463	4.56005e-11	1.6177e-08	1379.76	1358.25	1423.28	922.384	879.261	897.573
847	ENSMUSG00000021193	Pitrm1	1788.51	0.625322	0.224705	2.78285	0.00538832	0.0436622	1839.21	2917	1754.47	1492.53	1259.79	1468.07
848	ENSMUSG00000021241	Isca2	338.703	0.625562	0.153691	4.07027	4.69592e-05	0.00159841	373.86	422.295	437.111	267.672	284.798	246.483
849	ENSMUSG00000034321	Exosc1	888.304	0.625998	0.198658	3.15113	0.00162638	0.0202999	865.077	1364.26	1005.26	710.45	727.121	657.662
850	ENSMUSG00000027342	Pcna	14448.2	0.626221	0.222552	2.81381	0.00489578	0.0413986	13866.7	23590.3	15150.1	12699.3	10949	10434.1
851	ENSMUSG00000058558	Rpl5	1580.91	0.626612	0.176167	3.55693	0.000375212	0.00761103	1683.88	2387.11	1686.12	1288.27	1223.03	1217.05
852	ENSMUSG00000020900	Myh10	807.186	0.628032	0.21297	2.94892	0.0031889	0.0315334	1053.79	928.846	956.669	669.849	461.6	772.355
853	ENSMUSG00000005267	Zfp287	347.648	0.628339	0.217861	2.88413	0.00392497	0.0359355	462.244	486.433	317.521	303.265	257.361	259.065
854	ENSMUSG00000048895	Cdk5r1	608.58	0.630396	0.12074	5.22111	1.77853e-07	1.9581e-05	754.165	760.737	703.352	447.276	496.889	489.058
855	ENSMUSG00000070394	Tmem256	624.417	0.630605	0.136187	4.63044	3.64882e-06	0.00021574	744.354	835.23	696.664	521.412	466.876	481.966
856	ENSMUSG00000018848	Rars	2790.69	0.631044	0.202659	3.11382	0.00184684	0.0220087	2848.83	4459.29	2866.61	2222.95	2213.96	2132.51
857	ENSMUSG00000037280	Galnt6	4264.36	0.631266	0.194001	3.25393	0.0011382	0.0160656	5071.84	6509.76	3966.79	3331.36	3472.75	3233.67
858	ENSMUSG00000036693	Nop14	1854.03	0.632534	0.196199	3.22395	0.00126437	0.0172222	2139.29	2849.69	1773.42	1418.25	1553.38	1390.16
859	ENSMUSG00000038759	Nup205	5700.73	0.633714	0.195398	3.24319	0.00118198	0.0165229	5869.14	8967.71	5962.53	4725.56	4521.94	4157.49
860	ENSMUSG00000028948	Nol9	2519.43	0.633947	0.204657	3.09761	0.0019509	0.0229541	2591.55	4041.96	2559.53	1997.61	1988.4	1937.55
861	ENSMUSG00000027889	Ampd2	2402.6	0.634324	0.223453	2.83874	0.00452921	0.0393815	2445.54	3906.22	2415.45	1765.15	2135.07	1748.19
862	ENSMUSG00000037894	H2afz	24263.4	0.634908	0.209403	3.03199	0.00242949	0.0262945	23497	38984.6	26072.2	20655.6	18675.8	17695.3
863	ENSMUSG00000081137	BC022960	103.774	0.636024	0.222562	2.85774	0.00426664	0.0379247	131.031	114.222	133.599	76.0297	86.1365	81.6277
864	ENSMUSG00000030505	Prmt3	1379.21	0.636133	0.203513	3.12577	0.00177342	0.0215456	1459.64	2186.02	1389.66	1108.7	1105.76	1025.47
865	ENSMUSG00000103104	Riok2	915.488	0.636481	0.189498	3.35878	0.00078287	0.0127789	974.119	1405.18	963.693	748.618	716.882	684.435
866	ENSMUSG00000045411	2410002F23Rik	3976.4	0.63811	0.215162	2.96572	0.00301978	0.0305113	4225.72	6439.59	3860.12	3343.13	3140.86	2848.97
867	ENSMUSG00000004937	Sgta	488.701	0.638886	0.193082	3.30888	0.000936715	0.0143235	579.03	662.636	543.623	451.141	308.112	387.667
868	ENSMUSG00000029053	Prkcz	553.26	0.638903	0.128963	4.95415	7.26464e-07	5.97798e-05	695.178	669.744	655.788	406.49	417.948	474.412
869	ENSMUSG00000021886	Gpr65	1350.84	0.639554	0.167392	3.8207	0.000133073	0.00352887	1727.77	1373.85	1834.71	918.588	1117.6	1132.52
870	ENSMUSG00000027804	Ppid	5007.12	0.639759	0.232954	2.74629	0.00602734	0.046641	4847.17	8489.01	4962.83	3972.71	3947.8	3823.17
871	ENSMUSG00000044700	Tmem201	2257.48	0.641954	0.178975	3.58683	0.000334721	0.00701244	2594.16	3403.88	2256.99	1844.2	1779.57	1666.07
872	ENSMUSG00000018405	Mrm1	505.241	0.642395	0.163301	3.93381	8.36112e-05	0.0024856	572.266	721.312	553.623	417.01	382.49	384.745
873	ENSMUSG00000073775	Kti12	1245.87	0.642583	0.209326	3.06978	0.00214218	0.0243175	1329.46	1996.7	1230.58	997.289	938.325	982.867
874	ENSMUSG00000042155	Klhl23	720.944	0.643061	0.22345	2.87788	0.0040036	0.0362834	863.615	1117.06	656.297	626.835	545.434	516.421
875	ENSMUSG00000031758	Cdyl2	902.8	0.643461	0.146275	4.399	1.08753e-05	0.000494625	1210.77	950.695	1140.58	757.886	666.007	690.863
876	ENSMUSG00000044702	Palb2	834.282	0.643642	0.202883	3.17249	0.00151139	0.019256	822.341	1301.27	928.937	650.368	686.157	616.625
877	ENSMUSG00000048924	Ccdc125	649.095	0.643807	0.192218	3.34937	0.000809962	0.0130451	980.177	741.4	652.994	475.396	540.109	504.493
878	ENSMUSG00000024617	Camk2a	1831.13	0.644295	0.236137	2.72847	0.00636283	0.0481176	2532.66	1468.52	2698.41	1482.9	1384.45	1419.82
879	ENSMUSG00000036285	Noa1	1360.32	0.645043	0.2376	2.71483	0.00663107	0.0494648	1358.45	2303.69	1316.3	1049.05	1078.88	1055.54
880	ENSMUSG00000083364	Llph-ps2	471.67	0.645563	0.225384	2.86428	0.0041796	0.0373799	487.529	745.532	493.604	391.31	393.201	318.841
881	ENSMUSG00000067608	Pcna-ps2	5531.58	0.645587	0.222217	2.90521	0.00367008	0.0345406	5323.52	9116.33	5807.42	4677.01	4262.42	4002.77
882	ENSMUSG00000096403	Gm9825	1424.51	0.647641	0.217728	2.97453	0.00293435	0.029987	1455.64	2325.54	1436.11	1125.09	1155.97	1048.72
883	ENSMUSG00000058799	Nap1l1	2944.38	0.648521	0.202713	3.19921	0.00137804	0.0182111	2941.41	4707.31	3137.46	2191.76	2285.81	2402.55
884	ENSMUSG00000031917	Nip7	1581.8	0.648881	0.209626	3.09543	0.0019653	0.0230843	1712.24	2538.89	1544.25	1254.95	1274.19	1166.26
885	ENSMUSG00000032193	Ldlr	859.252	0.648967	0.162123	4.00294	6.25604e-05	0.00201354	966.206	963.988	1217.88	603.32	662.283	741.841
886	ENSMUSG00000031167	Rbm3	23401	0.654161	0.15507	4.21848	2.45954e-05	0.000969485	26236.8	34199	25416.1	19748.6	17669.3	17136
887	ENSMUSG00000033294	Noc4l	1712.28	0.654341	0.230458	2.83931	0.00452113	0.0393326	1871.19	2835.22	1576.08	1239.21	1369.74	1382.28
888	ENSMUSG00000079435	Rpl36a	6248.82	0.654562	0.225357	2.90456	0.00367773	0.0345768	6513.13	10478.2	5936.7	4808.31	4843.65	4912.96
889	ENSMUSG00000021326	Trim27	549.362	0.656642	0.237301	2.76712	0.00565537	0.0447596	544.033	914.188	559.005	425.638	443.679	409.632
890	ENSMUSG00000055093	Gm8430	2795.82	0.657053	0.152943	4.29605	1.73865e-05	0.000732345	2978.62	4095.62	3191.31	2132.99	2196.93	2179.44
891	ENSMUSG00000027203	Dut	6915.35	0.657268	0.242214	2.71358	0.00665601	0.0494677	6811.3	11916.6	6664.12	5800.89	5137.36	5161.82
892	ENSMUSG00000047139	Cd24a	10590.8	0.661443	0.242774	2.72453	0.00643938	0.0485814	10026.8	18317.5	10586.9	8791.94	7890.59	7931.09
893	ENSMUSG00000057278	Snrpg	632.205	0.663158	0.244707	2.71001	0.00672805	0.0496334	593.551	1060.36	671.432	503.937	514.697	449.253
894	ENSMUSG00000020526	Znhit3	691.258	0.664518	0.148698	4.46892	7.86172e-06	0.000386168	799.153	981.193	762.924	535.164	523.38	545.735
895	ENSMUSG00000020601	Trib2	6192.97	0.664542	0.188707	3.52155	0.000429036	0.0083628	6852.49	9725.83	6205.86	4648.35	4837.28	4888.04
896	ENSMUSG00000004264	Phb2	6085.18	0.665385	0.245775	2.7073	0.00678336	0.049949	5947.52	10632.2	5812.87	4772.97	4682.17	4663.33
897	ENSMUSG00000035754	Wdr18	1823.58	0.665961	0.222685	2.9906	0.00278432	0.0290798	1799.1	3036.96	1875.73	1412.47	1416.51	1400.73
898	ENSMUSG00000004099	Dnmt1	22453.4	0.66718	0.206875	3.22504	0.00125956	0.0172154	22040.5	36551.3	24072.4	18161.8	16879.4	17014.9
899	ENSMUSG00000061477	Rps7	6407.05	0.668982	0.245954	2.71995	0.00652916	0.0490501	6767.88	11094.8	5737.04	4959.49	5145.7	4737.36
900	ENSMUSG00000089886	Gm16184	99.2881	0.67075	0.247152	2.71392	0.0066493	0.0494648	130.699	106.841	128.11	89.816	70.5022	69.7613
901	ENSMUSG00000022009	Nufip1	899.309	0.671418	0.204087	3.28987	0.00100234	0.0148611	975.15	1426.68	913.062	732.309	661.704	686.953
902	ENSMUSG00000049044	Rapgef4	581.747	0.672608	0.223795	3.00547	0.00265173	0.0280904	846.639	555.599	742.366	384.84	541.748	419.289
903	ENSMUSG00000062867	Impdh2	5828.08	0.674172	0.235593	2.86159	0.00421518	0.0375718	6052.29	9978.66	5465.93	4339.35	4470.05	4662.22
904	ENSMUSG00000042797	Aqp11	566.399	0.675005	0.240833	2.8028	0.00506617	0.0422993	479.534	890.975	719.419	428.098	434.765	445.605
905	ENSMUSG00000057561	Eif1a	2447.52	0.675052	0.226295	2.98307	0.00285377	0.0295618	2588.89	4108.92	2332.3	1875.23	1910.99	1868.77
906	ENSMUSG00000062554	Gm12751	576.063	0.675747	0.176576	3.82694	0.000129744	0.00347522	652.433	846.658	626.675	487.842	424.041	418.728
907	ENSMUSG00000026377	Nifk	2165.63	0.677414	0.242619	2.79208	0.00523697	0.0430278	2202.32	3738.3	2054.43	1722.36	1695.82	1580.58
908	ENSMUSG00000037364	Srrt	2371.08	0.677606	0.203212	3.33448	0.000854575	0.0134807	2633.76	3324.92	2794.93	2271.15	1781.2	1420.51
909	ENSMUSG00000020692	Nle1	1151.6	0.678776	0.233881	2.90223	0.00370513	0.034732	1222.82	1930.11	1099.89	821.954	890.023	944.779
910	ENSMUSG00000030283	St8sia1	7143.87	0.680052	0.130414	5.21456	1.84256e-07	2.0147e-05	9951.37	8465.38	7973.89	5928.88	5228.22	5315.51
911	ENSMUSG00000020974	Pole2	663.371	0.682097	0.226108	3.01669	0.00255553	0.0272704	650.13	1090.7	711.525	516.914	526.402	484.554
912	ENSMUSG00000022913	Psmg1	971.056	0.683012	0.215814	3.16482	0.00155179	0.0196765	1020.33	1589.36	980.765	753.821	754.536	727.518
913	ENSMUSG00000031984	2810004N23Rik	1272.8	0.684824	0.219868	3.11471	0.00184128	0.0220087	1280.33	2109.06	1318.98	960.741	1003.36	964.299
914	ENSMUSG00000021676	Iqgap2	2847.25	0.684885	0.126827	5.40017	6.6579e-08	8.57846e-06	3452.72	3968.9	3110.67	2180.97	2180.48	2189.75
915	ENSMUSG00000000561	Wdr77	3216.49	0.685194	0.244505	2.80237	0.00507284	0.0423107	3298.6	5594.73	3005.73	2460.12	2573.61	2366.15
916	ENSMUSG00000041309	Nkx6-2	200.896	0.685253	0.241514	2.83733	0.00454933	0.039447	305.737	199.516	237.732	160.649	171.338	130.406
917	ENSMUSG00000024999	Noc3l	1125.12	0.685356	0.244322	2.80513	0.00502965	0.0421062	1164.29	1936.73	1061.69	830.363	878.856	878.804
918	ENSMUSG00000040209	Zfp704	5295.22	0.685413	0.234582	2.92185	0.00347959	0.0333423	5403.66	9049.48	5137.09	3990.75	3805.57	4384.8
919	ENSMUSG00000020180	Snrpd3	2081.84	0.686172	0.23009	2.98218	0.00286202	0.0295724	1972.36	3460.71	2270.32	1735.7	1425.13	1626.84
920	ENSMUSG00000057841	Rpl32	22424.1	0.689139	0.253113	2.72265	0.00647603	0.0487888	22608	39924.8	20508.4	16998.5	17183	17322.2
921	ENSMUSG00000025967	Eef1b2	17936.5	0.689729	0.2325	2.96657	0.0030114	0.0304651	19365.9	30603.9	16463.5	13383.7	14039.9	13762.5
922	ENSMUSG00000016150	Tenm1	1010.49	0.689766	0.161499	4.27103	1.94575e-05	0.000798508	1198.33	1409.72	1133.14	894.314	716.179	711.256
923	ENSMUSG00000047146	Tet1	2308.48	0.68991	0.245171	2.814	0.00489299	0.0413986	2524.42	3753.48	2272.38	2191.18	1436.9	1672.5
924	ENSMUSG00000079108	Srp54b	2744.32	0.690645	0.181762	3.79972	0.00014486	0.00373109	2575.71	3903.24	3687.97	2187.66	2075.73	2035.64
925	ENSMUSG00000030316	Tamm41	676.732	0.690793	0.23324	2.96172	0.00305922	0.0307928	701.576	1133.01	672.822	499.866	544.22	508.897
926	ENSMUSG00000086922	Gm13835	572.879	0.691895	0.252159	2.74388	0.00607174	0.0468301	525.322	958.529	639.368	489.618	387.072	437.363
927	ENSMUSG00000073079	Srp54a	1699.67	0.692516	0.166832	4.15099	3.31044e-05	0.00121938	1878.39	2570.76	1851.08	1341.58	1291.45	1264.79
928	ENSMUSG00000042363	Lgalsl	605.652	0.692936	0.254831	2.7192	0.00654407	0.0490928	748.077	992.042	505.079	448.881	493.969	445.865
929	ENSMUSG00000019792	Trmt11	297.801	0.693731	0.220315	3.14882	0.00163932	0.0204396	286.138	450.308	368.096	228.866	245.729	207.671
930	ENSMUSG00000036523	Greb1	1963.23	0.695135	0.178053	3.90408	9.4583e-05	0.00273559	2170.59	2521.29	2588.93	1475.8	1222.45	1800.32
931	ENSMUSG00000006728	Cdk4	8231.18	0.695993	0.209388	3.32394	0.000887565	0.0137832	8717.42	13599.8	8220.65	6290.64	6369.41	6189.11
932	ENSMUSG00000020898	Ctc1	2254.61	0.696636	0.191622	3.63547	0.000277476	0.00608525	2274.91	3433.06	2658.3	1489.04	1817.01	1855.35
933	ENSMUSG00000055633	Zfp580	204.481	0.697602	0.20392	3.42096	0.000623994	0.0108394	217.272	261.521	280.093	178.974	142.673	146.354
934	ENSMUSG00000025047	Pdcd11	3161.39	0.697782	0.2395	2.91349	0.00357409	0.0338817	3202.68	5469.86	3061.87	2257.65	2511.28	2464.99
935	ENSMUSG00000027405	Nop56	9872.34	0.698578	0.257704	2.71078	0.00671251	0.0495867	9657.29	17762	9231.56	7782.46	7388.7	7412.02
936	ENSMUSG00000022191	Drosha	3251.35	0.699436	0.212487	3.29167	0.00099594	0.0148345	3256.61	5382.6	3434.38	2545.77	2475.33	2413.37
937	ENSMUSG00000029594	Rbm19	1523.15	0.699889	0.207449	3.37379	0.00074141	0.0122779	1613.59	2463.09	1580.21	1200.62	1218.7	1062.67
938	ENSMUSG00000027763	Mbnl1	34425.7	0.703126	0.149087	4.71622	2.40267e-06	0.000157197	38939.5	50750.8	38267.9	27854.1	25900.9	24841.3
939	ENSMUSG00000058355	Abce1	6601.01	0.703212	0.219192	3.20821	0.00133565	0.0177983	6893.92	11105.7	6536.71	5115.69	5089.13	4864.87
940	ENSMUSG00000011254	Thg1l	641.382	0.70337	0.170831	4.11734	3.83274e-05	0.00137389	696.513	951.734	736.055	465.594	479.609	518.786
941	ENSMUSG00000020520	Galnt10	2669.21	0.704473	0.150358	4.68531	2.79534e-06	0.000175688	3887.85	3196.24	2840.35	2097.24	2059.91	1933.65
942	ENSMUSG00000001785	Pwp1	1825.96	0.705117	0.231111	3.05099	0.00228087	0.0253035	1877.14	3104.2	1809.44	1462.63	1399.02	1303.3
943	ENSMUSG00000021418	Rpp40	252.263	0.707803	0.218305	3.24227	0.00118583	0.0165477	247.054	381.691	310.914	194.052	202.075	177.792
944	ENSMUSG00000039356	Exosc2	2119.99	0.708845	0.222715	3.18274	0.00145888	0.0188886	2262.51	3553.61	2075.81	1701.68	1533.84	1592.52
945	ENSMUSG00000032939	Nup93	2294.53	0.709486	0.261565	2.71247	0.00667839	0.0495549	2163.31	4136.47	2243.4	1816.54	1733.93	1673.55
946	ENSMUSG00000022106	Rcbtb2	13398.9	0.710365	0.122801	5.78468	7.26499e-09	1.33308e-06	18348.1	16390.4	15158.8	11029.7	9934.24	9532.27
947	ENSMUSG00000057262	Gm10020	6112.79	0.711412	0.259554	2.74091	0.00612697	0.0469343	6070.54	11051.9	5648.24	4643.62	4722.29	4540.17
948	ENSMUSG00000021262	Evl	1988.92	0.712905	0.10643	6.69832	2.10826e-11	8.01339e-09	2534.1	2572.83	2304.86	1552.52	1555.84	1413.36
949	ENSMUSG00000051934	Spats2	964.291	0.713431	0.127028	5.61632	1.95064e-08	3.02331e-06	1198.65	1278.33	1117.06	699.186	691.78	800.737
950	ENSMUSG00000005682	Pan2	331.442	0.713454	0.199482	3.57653	0.000348181	0.00725634	447.742	427.061	360.224	302.358	236.058	215.209
951	ENSMUSG00000054079	Utp18	1669.95	0.714493	0.21313	3.35239	0.000801171	0.0129715	1774.06	2724.58	1727.27	1371.23	1289.31	1133.23
952	ENSMUSG00000037572	Wdhd1	2665.98	0.714515	0.227013	3.14747	0.0016469	0.0204902	2633.68	4529.32	2776.27	2082.46	2069.3	1904.87
953	ENSMUSG00000020781	Tsen54	591.521	0.715139	0.220742	3.23971	0.0011965	0.0166567	687.775	935.272	582.34	393.196	504.426	446.114
954	ENSMUSG00000045690	Wdr89	628.658	0.71561	0.251903	2.84082	0.00449978	0.0392226	658.05	1092.05	594.537	467.673	475.532	484.102
955	ENSMUSG00000027774	Gfm1	1758.16	0.717021	0.206982	3.46417	0.000531874	0.00966398	1833.43	2866.11	1859.62	1411.08	1337.73	1241
956	ENSMUSG00000039640	Mrpl12	1918.53	0.718062	0.264921	2.71048	0.00671862	0.0495867	1838.65	3483.1	1837.58	1502.99	1451.9	1396.95
957	ENSMUSG00000026520	Pycr2	2389.12	0.718505	0.227062	3.16436	0.00155425	0.0196801	2850.17	3940.07	2126.07	1858.98	1774.54	1784.89
958	ENSMUSG00000006715	Gmnn	2032.69	0.718683	0.223043	3.22218	0.0012722	0.0172699	1949.23	3400.68	2236.66	1618.67	1536.84	1454.04
959	ENSMUSG00000062110	Scfd2	497.782	0.719761	0.205584	3.50105	0.00046343	0.00881788	511.704	784.954	561.887	386.865	391.076	350.205
960	ENSMUSG00000032423	Syncrip	15317.4	0.720242	0.230204	3.12871	0.00175574	0.0214177	15709.7	26396	15085.2	12204.9	11380.4	11128.4
961	ENSMUSG00000060098	Prmt7	1698.01	0.720423	0.222377	3.23965	0.00119677	0.0166567	2269.69	2603.82	1466.16	1356.17	1236.43	1255.8
962	ENSMUSG00000053684	BC048403	278.871	0.721749	0.256469	2.81418	0.00489025	0.0413986	297.158	462.837	281.892	222.765	229.706	178.869
963	ENSMUSG00000042105	Inpp5f	1204.56	0.721762	0.180974	3.98822	6.65719e-05	0.00210864	1357.29	1870.19	1271.27	943.675	898.393	886.517
964	ENSMUSG00000039824	Myl6b	101.313	0.723437	0.260104	2.78134	0.00541348	0.0436843	120.339	154.71	103.688	71.5907	78.5232	79.0268
965	ENSMUSG00000022351	Sqle	1724.18	0.724624	0.164751	4.39829	1.09108e-05	0.000494829	1784.98	2505.56	2154.74	1247.64	1229.79	1422.39
966	ENSMUSG00000038299	Wdr36	1853.61	0.724866	0.242801	2.98543	0.00283178	0.0294313	1849.39	3247.22	1832.81	1408.54	1426.5	1357.21
967	ENSMUSG00000028832	Stmn1	32677.6	0.72686	0.174444	4.16673	3.08997e-05	0.00115794	32742.4	50113	39363.9	25681.9	24010	24154.6
968	ENSMUSG00000002984	Tomm40	2098.75	0.726971	0.247043	2.94269	0.00325378	0.0319258	2058.68	3711.22	2080.21	1555.22	1618.21	1568.95
969	ENSMUSG00000025732	Fam195a	102.748	0.728927	0.221808	3.28629	0.00101516	0.0149532	122.69	140.446	121.479	73.5121	78.4942	79.8667
970	ENSMUSG00000037234	Hook3	4714.96	0.732242	0.163281	4.48454	7.30707e-06	0.00036617	4832	7035.66	5794.32	3674.57	3379.58	3573.66
971	ENSMUSG00000024436	Mrps18b	813.631	0.732542	0.209598	3.49499	0.000474071	0.00894571	906.257	1317.26	824.319	581.898	650.261	601.794
972	ENSMUSG00000020877	Scrn2	361.891	0.732805	0.199439	3.67432	0.000238479	0.00546489	417.641	561.734	376.725	273.064	270.386	271.794
973	ENSMUSG00000020706	Ftsj3	3820.77	0.734851	0.208224	3.52914	0.000416911	0.00819651	4317.97	6278.95	3722.91	2896.05	2964.17	2744.57
974	ENSMUSG00000025134	Alyref	4008.87	0.735259	0.249854	2.94275	0.00325311	0.0319258	3933.59	7158.41	3935.07	3146.23	2997.19	2882.73
975	ENSMUSG00000024312	Wdr46	1224.09	0.735573	0.175035	4.20244	2.64056e-05	0.00102564	1387.99	1889.52	1311.4	892.803	937.099	925.749
976	ENSMUSG00000007050	Lsm2	1972.14	0.738547	0.256231	2.88235	0.00394719	0.0360422	1897.27	3543.2	1958.56	1511.1	1523.94	1398.76
977	ENSMUSG00000054766	Set	12629.2	0.739971	0.267694	2.76425	0.00570546	0.0449565	12267.1	23327.5	11802.2	9944.28	9496.45	8937.58
978	ENSMUSG00000025364	Pa2g4	11183.8	0.740183	0.265821	2.78452	0.00536074	0.0435937	10876.4	20620.3	10477.9	8737.04	8262.11	8129.1
979	ENSMUSG00000038900	Rpl12	2269.76	0.74183	0.27286	2.71872	0.0065536	0.0491181	2436.26	4134.11	1952.26	1715.66	1815.88	1564.36
980	ENSMUSG00000005846	Rsl1d1	5007.33	0.7427	0.255046	2.91203	0.00359091	0.0339618	5123	9036.51	4646.32	3648.44	3833.05	3756.66
981	ENSMUSG00000070448	Vmn2r89	89.1096	0.744058	0.256804	2.89737	0.00376303	0.0351716	103.1	98.4993	133.206	62.9386	69.3905	67.5239
982	ENSMUSG00000022962	Gart	722.938	0.744827	0.264677	2.8141	0.00489136	0.0413986	723.984	1290.9	702.059	538.116	587.861	494.702
983	ENSMUSG00000026192	Atic	4474.57	0.745331	0.266034	2.80164	0.00508428	0.0423398	4388.49	8248.32	4179.52	3297.43	3312.56	3421.11
984	ENSMUSG00000020889	Nr1d1	474.258	0.745796	0.159066	4.6886	2.75075e-06	0.000174414	642.15	506.161	633.458	377.462	339.014	347.301
985	ENSMUSG00000028729	Ebna1bp2	2450.36	0.746734	0.267146	2.79523	0.00518632	0.0428099	2489.18	4479.59	2243.72	1914.12	1885.39	1690.14
986	ENSMUSG00000021131	Erh	2448.69	0.749285	0.268761	2.78792	0.0053047	0.043229	2294.25	4482.41	2435.6	2020.23	1750.05	1709.61
987	ENSMUSG00000020766	Galk1	1620.74	0.749314	0.149172	5.02314	5.08322e-07	4.43434e-05	1764.33	2307.88	2025.23	1313.62	1201.07	1112.29
988	ENSMUSG00000040345	Arhgap9	1067.65	0.74955	0.274984	2.7258	0.00641468	0.0484389	942.186	1939.35	1135.56	781.125	874.193	733.475
989	ENSMUSG00000022673	Mcm4	8224.14	0.750985	0.265361	2.83004	0.00465416	0.0400534	7701.39	15151.5	8100.14	6505.05	6059.21	5827.51
990	ENSMUSG00000020532	Acaca	3300.44	0.75196	0.250968	2.99624	0.00273332	0.0287449	3026.37	5823.88	3574.27	2684.75	2232.75	2460.61
991	ENSMUSG00000028693	Nasp	7502.29	0.752429	0.169967	4.42692	9.55862e-06	0.000451461	8400.51	11539.4	8306.68	6127.07	5300.88	5339.12
992	ENSMUSG00000029036	Atad3a	1776.23	0.754602	0.256483	2.94212	0.00325978	0.0319461	1877.62	3183.48	1630.5	1392.08	1276.48	1297.23
993	ENSMUSG00000037905	Bri3bp	1330.77	0.754798	0.276255	2.73225	0.00629028	0.047816	1438.89	2436.22	1138.62	1011.01	1025.78	934.096
994	ENSMUSG00000006585	Cdt1	2642.72	0.756171	0.236265	3.20052	0.00137178	0.0181585	2610	4609.39	2740.42	2088.96	1868.91	1938.65
995	ENSMUSG00000025591	Tma16	725.486	0.756231	0.26326	2.87257	0.00407148	0.0367008	706.751	1304.74	723.079	559.475	545.757	513.118
996	ENSMUSG00000000791	Il12rb1	1019.44	0.757012	0.184938	4.09333	4.25221e-05	0.0014952	1071.72	1524.02	1247.44	772.997	843.841	656.605
997	ENSMUSG00000032477	Cdc25a	3217.28	0.758682	0.271793	2.7914	0.00524808	0.0430969	3299.58	5955.74	2877.69	2545.62	2318.97	2306.1
998	ENSMUSG00000020280	Pus10	2102.88	0.759924	0.101304	7.50145	6.31152e-14	4.79796e-11	2508.51	2814.05	2610.29	1492.6	1611.48	1580.35
999	ENSMUSG00000100181	Gm29096	539.719	0.76406	0.228887	3.33816	0.000843364	0.0134098	857.472	646.199	534.109	473.492	364.494	362.544
1000	ENSMUSG00000015027	Galns	693.453	0.765103	0.152812	5.00683	5.53344e-07	4.80086e-05	1013.03	769.273	836.687	526.41	500.321	514.993
1001	ENSMUSG00000000028	Cdc45	2297.52	0.765908	0.254111	3.01407	0.0025777	0.027452	2177.41	4148	2355.27	1754.93	1679.11	1670.42
1002	ENSMUSG00000041930	Fam222a	544.878	0.767887	0.134484	5.70988	1.13055e-08	1.89981e-06	658.826	644.662	756.455	388.363	403.13	417.829
1003	ENSMUSG00000048856	Slc25a47	126.539	0.768104	0.255431	3.00709	0.00263766	0.0279818	133.383	202.31	142.812	98.6468	93.3226	88.7627
1004	ENSMUSG00000028633	Ctps	2279.55	0.768627	0.267809	2.87006	0.00410395	0.0368893	2194.01	4185.23	2239.55	1854.4	1666.29	1537.82
1005	ENSMUSG00000067547	Gm7666	656.572	0.768827	0.275726	2.78837	0.00529734	0.043229	716.799	1173.84	592.127	473.72	554.474	428.477
1006	ENSMUSG00000060044	Tmem26	282.7	0.769517	0.268484	2.86616	0.00415484	0.037221	305.131	495.365	268.804	208.844	201.167	216.89
1007	ENSMUSG00000039929	Urb1	1778.97	0.770633	0.266307	2.89378	0.00380638	0.035349	1751.72	3277.27	1700.65	1376.39	1275.35	1292.47
1008	ENSMUSG00000032518	Rpsa	1323.14	0.771372	0.253134	3.04729	0.00230917	0.0254725	1438.94	2354.48	1212.87	939.086	980.787	1012.68
1009	ENSMUSG00000026694	Mettl13	830.618	0.771447	0.236976	3.25538	0.00113242	0.0160123	896.323	1433.42	813.104	595.936	639.993	604.928
1010	ENSMUSG00000021392	Nol8	904.139	0.771651	0.263341	2.93024	0.00338704	0.0327503	843.378	1615.54	962.523	615.697	746.602	641.098
1011	ENSMUSG00000001467	Cyp51	1136.75	0.772132	0.148668	5.19369	2.06171e-07	2.15072e-05	1247.39	1458.44	1595.98	824.775	775.3	918.615
1012	ENSMUSG00000001228	Uhrf1	16377.4	0.775919	0.247649	3.13314	0.00172946	0.0212541	15650.2	29467	16918.2	12820.5	11718	11690.8
1013	ENSMUSG00000021957	Tkt	2426.12	0.775953	0.257402	3.01455	0.00257359	0.0274265	2592.12	4389.35	2208.27	1748.29	1748.43	1870.26
1014	ENSMUSG00000041360	D19Bwg1357e	2294.17	0.776058	0.252066	3.07878	0.00207848	0.023941	2312.9	4140.46	2237.26	1626.59	1759.9	1687.93
1015	ENSMUSG00000029610	Aimp2	708.004	0.776649	0.231009	3.36199	0.000773841	0.0126712	740.867	1210.15	731.375	509.955	540.64	515.036
1016	ENSMUSG00000074846	Gm10774	143.663	0.777589	0.281887	2.75851	0.00580648	0.0454385	166.3	236.594	141.535	123.193	89.9036	104.451
1017	ENSMUSG00000019838	Slc16a10	1423.23	0.777737	0.247137	3.14699	0.00164962	0.0204938	2475.98	1286.69	1630.4	1062.14	968.87	1115.31
1018	ENSMUSG00000034681	Rnps1	3586.84	0.779624	0.245325	3.17793	0.00148333	0.0190332	3418.5	6400.92	3780.09	2779.47	2597.15	2544.91
1019	ENSMUSG00000026180	Cxcr2	434.649	0.780702	0.270413	2.88707	0.00388843	0.0357575	774.724	413.418	459.9	350.025	290.151	319.674
1020	ENSMUSG00000049396	Gemin4	1010.85	0.781974	0.269935	2.8969	0.00376875	0.0351838	1064.44	1816.66	953.667	632.535	753.987	843.786
1021	ENSMUSG00000034926	Dhcr24	5012.86	0.783094	0.213536	3.66727	0.000245153	0.00554338	5148.02	8437.17	5437.68	3987.53	3404.31	3662.42
1022	ENSMUSG00000042208	0610010F05Rik	1113.39	0.783371	0.275874	2.8396	0.00451696	0.0393178	1143.56	2068.64	1013.34	791.538	864.874	798.39
1023	ENSMUSG00000028741	Mrto4	1308.84	0.785111	0.269154	2.91696	0.00353461	0.0336073	1340.14	2409.32	1220.02	1001.62	993.944	887.972
1024	ENSMUSG00000032415	Ube2cbp	112.797	0.785687	0.238913	3.2886	0.00100689	0.0148833	136.922	164.287	127.01	94.036	80.7138	73.8161
1025	ENSMUSG00000029246	Ppat	2876.45	0.785854	0.279855	2.80808	0.00498378	0.0419416	2895.05	5425.97	2602.37	2288.96	2087.55	1958.79
1026	ENSMUSG00000019986	Ahi1	1279.36	0.785954	0.242779	3.23732	0.00120659	0.0167059	2123.37	1626.4	1109.59	1026.68	869.214	920.924
1027	ENSMUSG00000024359	Hspa9	9454.23	0.787135	0.264997	2.97036	0.00297455	0.0302264	9187.61	17644.9	9081.43	6979.48	6899.7	6932.22
1028	ENSMUSG00000101892	9130401M01Rik	559.441	0.787837	0.281761	2.79612	0.00517208	0.0427809	548.529	1041.33	535.843	415.444	407.183	408.315
1029	ENSMUSG00000038510	Rpf2	1232.78	0.788107	0.260689	3.02317	0.00250138	0.0268721	1258.24	2246.32	1180.11	945.167	898.936	867.876
1030	ENSMUSG00000025995	Wdr75	1964.11	0.788132	0.259584	3.03614	0.00239629	0.0260411	1892.51	3591.93	1978.86	1368.75	1510.96	1441.66
1031	ENSMUSG00000041859	Mcm3	9186.2	0.789208	0.24399	3.23459	0.0012182	0.0168308	9282.79	16521.4	9109.94	6908.53	6837.94	6456.62
1032	ENSMUSG00000018168	Ikzf3	21830.4	0.794859	0.177854	4.46917	7.85219e-06	0.000386168	30535.2	21374.9	31179.1	17494.9	15373.2	15024.9
1033	ENSMUSG00000095567	Noc2l	4676.32	0.794908	0.262784	3.02494	0.00248681	0.0267877	4804.34	8663.36	4331.49	3504.62	3376.36	3377.74
1034	ENSMUSG00000000295	Hddc2	556.621	0.795438	0.219435	3.62494	0.000289032	0.0062777	592.092	930.651	596.456	405.024	419.135	396.365
1035	ENSMUSG00000001120	Pcbp3	619.569	0.79624	0.152736	5.21319	1.85618e-07	2.01578e-05	759.907	867.463	730.803	479.936	396.271	483.035
1036	ENSMUSG00000078789	Dph1	438.245	0.796861	0.263918	3.01935	0.00253321	0.0270865	505.158	761.744	402.217	336.827	342.707	280.818
1037	ENSMUSG00000039985	Fam60a	2781.42	0.798085	0.29068	2.74558	0.00604032	0.0466962	3007.95	5304.4	2282.91	2078.29	1975.91	2039.04
1038	ENSMUSG00000039221	Rpl22l1	3721.95	0.79861	0.262681	3.04023	0.00236394	0.0258126	3985	6848.48	3346.68	2618.9	2811.34	2721.33
1039	ENSMUSG00000024078	Ttc27	650.857	0.798946	0.242483	3.29486	0.000984722	0.0147458	677.735	1137.98	664.391	485.652	488.949	450.437
1040	ENSMUSG00000063412	Gm10131	2400.61	0.79925	0.229845	3.47734	0.000506409	0.00936732	2543.29	4186.69	2417.6	1704.19	1851.48	1700.39
1041	ENSMUSG00000038295	Atg9b	169.29	0.806922	0.272633	2.95974	0.00307899	0.03085	254.234	244.907	147.014	134.163	115.25	120.176
1042	ENSMUSG00000030521	Mphosph10	1816.88	0.80824	0.277553	2.91202	0.00359105	0.0339618	1744.16	3450.85	1744.03	1325.49	1327.87	1308.88
1043	ENSMUSG00000025869	Nop16	1002.15	0.809459	0.288565	2.80512	0.00502985	0.0421062	938.339	1921.37	969.152	742.406	703.358	738.29
1044	ENSMUSG00000029632	Ndufa4	209.2	0.810672	0.288091	2.81394	0.00489377	0.0413986	276.613	347.98	175.012	139.622	165.471	150.502
1045	ENSMUSG00000028010	Gar1	1075.56	0.812493	0.240172	3.38296	0.000717082	0.0119619	1181.93	1872.85	1057.15	847.909	792.27	701.278
1046	ENSMUSG00000032402	Smad3	4018.63	0.814088	0.18463	4.40929	1.03712e-05	0.000481186	5386.35	6065.86	3917.75	3044.61	2697.92	2999.29
1047	ENSMUSG00000046441	Cmtr2	380.81	0.814618	0.269784	3.01952	0.00253173	0.0270865	427.657	680.534	348.781	278.356	284.311	265.221
1048	ENSMUSG00000001829	Clpb	893.752	0.817126	0.294573	2.77393	0.00553838	0.0442295	962.793	1684.74	773.843	679.901	554.278	706.959
1049	ENSMUSG00000062937	Mtap	1291.97	0.817213	0.233915	3.49364	0.000476485	0.00898065	1511.56	2209.23	1224.64	989.444	976.234	840.689
1050	ENSMUSG00000059586	Nsmce2	1325.55	0.817887	0.224192	3.64816	0.000264129	0.00585633	1313.46	2243.39	1518.02	1037.84	862.658	977.938
1051	ENSMUSG00000033987	Dnah17	1258.83	0.818308	0.241834	3.38376	0.000715	0.0119521	1623.91	2054.08	1141.23	1078.47	820.075	835.217
1052	ENSMUSG00000039682	Lap3	1448.57	0.819714	0.230533	3.55573	0.000376935	0.00763628	1676.52	2488.46	1383.15	986.067	1120.04	1037.2
1053	ENSMUSG00000024732	Ccdc86	772.261	0.820221	0.298508	2.74773	0.00600089	0.0465266	777.37	1495.1	686	548.144	583.475	543.475
1054	ENSMUSG00000040511	Pvr	1498.44	0.820239	0.165943	4.94288	7.69749e-07	6.2377e-05	1970.75	1713.39	2054.45	1294.53	994.882	962.664
1055	ENSMUSG00000006589	Aprt	766.841	0.820426	0.226142	3.62792	0.000285712	0.00622251	1130.37	1132.64	674.572	555.81	560.798	546.861
1056	ENSMUSG00000028840	Zfp593	406.903	0.821882	0.244689	3.35888	0.000782577	0.0127789	464.362	696.547	398.65	293.674	317.291	270.893
1057	ENSMUSG00000029415	Sdad1	3008.86	0.822537	0.235964	3.48586	0.00049056	0.00916833	2975.26	5344.83	3212.55	2116.64	2272.42	2131.43
1058	ENSMUSG00000020658	Efr3b	155.341	0.82299	0.285993	2.87766	0.00400638	0.0362834	221.814	240.155	133.417	123.782	101.591	111.286
1059	ENSMUSG00000021569	Trip13	528.091	0.825454	0.238285	3.46414	0.000531933	0.00966398	575.897	915.366	534.534	393.842	385.999	362.906
1060	ENSMUSG00000062006	Rpl34	4770.39	0.826114	0.212847	3.88125	0.00010392	0.00292075	4402.01	6072.99	7825.39	3439.03	3488.18	3394.74
1061	ENSMUSG00000025161	Slc16a3	139.051	0.82692	0.280494	2.94808	0.00319755	0.0315487	219.191	184.717	128.951	116.835	86.7916	97.8217
1062	ENSMUSG00000001674	Ddx18	3407.47	0.827703	0.251266	3.29413	0.000987261	0.0147571	3653.95	6216.47	3206.7	2460.21	2511.81	2395.65
1063	ENSMUSG00000021595	Nsun2	4873.04	0.829011	0.299028	2.77236	0.00556517	0.0443345	4607.65	9684.2	4415.8	3652.15	3528.31	3350.12
1064	ENSMUSG00000031239	Itm2a	8131.7	0.831161	0.247633	3.35642	0.000789589	0.0128491	13515.6	6773.82	10944.5	5385.87	6422.2	5748.18
1065	ENSMUSG00000022704	Qtrtd1	1202.56	0.83251	0.203515	4.09065	4.30168e-05	0.0015004	1250.85	1992.22	1377.89	846.74	831.462	916.21
1066	ENSMUSG00000024736	Tmem132a	455.095	0.83693	0.235847	3.54862	0.000387253	0.00777623	728.526	612.599	409.36	316.069	332.971	331.046
1067	ENSMUSG00000005732	Ranbp1	5019.48	0.840269	0.263404	3.19004	0.00142253	0.0185534	4925.52	9412.03	4986.51	3822.4	3585.67	3384.77
1068	ENSMUSG00000059796	Eif4a1	30086	0.840775	0.252677	3.32748	0.000876367	0.0136941	32289.3	55292.2	28257	23073.4	20723.7	20880.4
1069	ENSMUSG00000029591	Ung	842.434	0.840892	0.276529	3.04089	0.00235883	0.0257743	815.521	1564.73	863.266	684.237	588.788	538.061
1070	ENSMUSG00000014907	Naf1	905.46	0.843249	0.309621	2.72349	0.0064597	0.0486887	886.616	1796.69	805.4	593.554	656.466	694.034
1071	ENSMUSG00000020527	Myo19	755.181	0.843539	0.260471	3.23852	0.00120152	0.0166792	827.697	1372.46	709.573	542.648	564.902	513.805
1072	ENSMUSG00000027223	Mapk8ip1	388.715	0.845346	0.138714	6.09417	1.10007e-09	2.83074e-07	520.387	505.116	472.896	260.246	277.261	296.383
1073	ENSMUSG00000100880	Gm6610	85.2998	0.846185	0.274244	3.08552	0.00203195	0.0235913	88.0316	118.011	122.854	63.889	53.0841	65.9288
1074	ENSMUSG00000022945	Chaf1b	1708.99	0.84891	0.175333	4.8417	1.28735e-06	9.42722e-05	1956.44	2682.45	1954.62	1326.02	1230.7	1103.67
1075	ENSMUSG00000001056	Nhp2	1339.9	0.849461	0.305435	2.78115	0.00541665	0.0436843	1249.07	2681.33	1239.99	958.147	962.233	948.622
1076	ENSMUSG00000035215	Lsm7	699.279	0.850888	0.236451	3.59858	0.000319962	0.00673861	738.163	1223.92	737.306	516.951	517.082	462.255
1077	ENSMUSG00000033307	Mif	3148.24	0.855752	0.289016	2.96092	0.00306725	0.030825	3131.09	6181.37	2854.28	2236.23	2270.4	2216.08
1078	ENSMUSG00000002319	Ipo4	1658.61	0.857232	0.285627	3.00123	0.00268889	0.0283635	1644.25	3224.4	1543.78	1191.81	1195.64	1151.76
1079	ENSMUSG00000030880	Polr3e	1294.63	0.859755	0.245044	3.50857	0.000450521	0.00862365	1463.47	2302.96	1241.98	852.8	1008.46	898.084
1080	ENSMUSG00000025245	Lztfl1	5426.88	0.859998	0.116241	7.39838	1.37852e-13	8.46409e-11	7841.09	6649.47	6503.29	3942.48	3901.27	3723.66
1081	ENSMUSG00000046865	Fbl	4005.48	0.860838	0.283252	3.03912	0.0023727	0.0258517	3792.88	7803.09	3902.97	3016.93	2710.12	2806.87
1082	ENSMUSG00000021196	Pfkp	9262.53	0.862715	0.151969	5.67692	1.37142e-08	2.23402e-06	11530.7	14051.1	10275.3	7106.74	6247	6364.35
1083	ENSMUSG00000002825	Qtrt1	291.834	0.864416	0.211532	4.08645	4.38026e-05	0.00152194	346.286	448.664	335.248	244.689	192.634	183.485
1084	ENSMUSG00000079677	Fdx1l	288.311	0.86495	0.286812	3.01574	0.00256354	0.0273376	312.37	510.609	293.955	221.61	232.788	158.534
1085	ENSMUSG00000006587	Snai3	511.771	0.866444	0.208117	4.16326	3.13733e-05	0.00116719	737.584	744.529	500.704	405.118	343.617	339.075
1086	ENSMUSG00000042097	Zfp239	270.935	0.867349	0.260032	3.33555	0.0008513	0.0134694	321.969	466.173	262.173	176.745	183.065	215.487
1087	ENSMUSG00000021958	Pinx1	375.847	0.868694	0.28002	3.10226	0.00192047	0.0226932	354.123	697.432	405.841	255.874	269.329	272.486
1088	ENSMUSG00000025403	Shmt2	2692.32	0.872053	0.313717	2.77975	0.00544015	0.0436854	2433.25	5500.81	2512.53	2011.7	1961.58	1734.07
1089	ENSMUSG00000042462	Dctpp1	1145	0.872809	0.291568	2.9935	0.00275801	0.0289462	1095.9	2242.13	1105.64	836.622	761.111	828.595
1090	ENSMUSG00000028602	Tnfrsf8	740.719	0.87308	0.210114	4.15528	3.24892e-05	0.00120338	996.874	1166.44	711.52	505.5	499.848	564.132
1091	ENSMUSG00000005718	Tfap4	612.713	0.873319	0.32177	2.71411	0.0066455	0.0494648	593.497	1241.35	543.446	430.36	408.468	459.158
1092	ENSMUSG00000039713	Plekhg5	928.026	0.87463	0.152542	5.7337	9.82657e-09	1.68484e-06	1349.76	1172.36	1079.99	679.404	579.16	707.48
1093	ENSMUSG00000049553	Polr1a	1045.16	0.876946	0.300938	2.91404	0.00356785	0.0338427	957.844	2064.96	1037.52	807.968	722.459	680.183
1094	ENSMUSG00000074071	Fam169b	176.475	0.879682	0.286522	3.07021	0.00213911	0.0243052	189.822	278.445	217.688	117.654	161.537	93.7061
1095	ENSMUSG00000050910	Cdr2l	788.381	0.880203	0.134128	6.56239	5.29532e-11	1.8377e-08	1007.59	1120.34	937.346	522.05	546.022	596.934
1096	ENSMUSG00000029821	Dfna5	244.377	0.881185	0.317691	2.77371	0.00554207	0.0442368	328.082	434.302	188.153	170.764	160.357	184.607
1097	ENSMUSG00000037466	4930427A07Rik	488.817	0.883916	0.325582	2.71488	0.00663003	0.0494648	406.195	979.973	516.243	322.711	372.995	334.784
1098	ENSMUSG00000050244	Heatr1	3747.98	0.888042	0.284795	3.11818	0.00181974	0.0219248	3616.22	7387.52	3595.75	2635.36	2587.37	2665.64
1099	ENSMUSG00000087651	1500009L16Rik	458.579	0.888456	0.316624	2.80603	0.00501565	0.0420534	446.395	909.501	430.835	288.522	312.419	363.805
1100	ENSMUSG00000050914	Ankrd37	196.716	0.890139	0.291304	3.05571	0.00224531	0.0250918	224.586	348.523	193.537	160.085	114.1	139.467
1101	ENSMUSG00000041438	Cirh1a	1521.54	0.890197	0.276586	3.21852	0.00128854	0.017462	1627.86	2905.01	1397.16	1152.86	1010.88	1035.49
1102	ENSMUSG00000025558	Dock9	871.472	0.890509	0.20887	4.26346	2.01289e-05	0.000821835	1134.06	1383.33	879.555	595.972	695.428	540.494
1103	ENSMUSG00000023036	Pcdhgc4	262.841	0.890708	0.279794	3.18344	0.00145538	0.0188585	295.159	479.344	250.264	187.158	174.821	190.303
1104	ENSMUSG00000045201	Lrrc3b	188.883	0.890872	0.317305	2.80762	0.00499086	0.0419416	227.367	324.51	184.65	90.9779	148.406	157.389
1105	ENSMUSG00000052429	Prmt1	1324.25	0.897194	0.26798	3.34799	0.000814005	0.0130732	1267.9	2506.61	1395.4	916.683	975.171	883.751
1106	ENSMUSG00000022111	Uchl3	1246.55	0.897326	0.22992	3.90277	9.50961e-05	0.00273722	1378.31	2188.45	1300.02	941.478	888.039	782.982
1107	ENSMUSG00000004933	Matk	674.768	0.897467	0.250644	3.58064	0.00034275	0.00716186	1035.84	1025.2	573.395	450.609	510.366	453.199
1108	ENSMUSG00000039197	Adk	997.169	0.897475	0.319658	2.80761	0.00499106	0.0419416	892.791	2047.33	953.291	645.956	714.957	728.692
1109	ENSMUSG00000066232	Ipo7	8997.52	0.897684	0.324738	2.76433	0.00570396	0.0449565	8123.87	19010.2	7995.67	6449.31	6104.54	6301.54
1110	ENSMUSG00000010048	Ifrd2	1391.92	0.897821	0.325829	2.7555	0.00586029	0.0456804	1310.21	2882.47	1242.14	966.828	1084.81	865.061
1111	ENSMUSG00000022885	St6gal1	4196.93	0.898732	0.292974	3.06761	0.00215776	0.0243891	8285.08	3659.5	4445.57	2936.64	3172.03	2682.74
1112	ENSMUSG00000026355	Mcm6	11792.6	0.899596	0.280368	3.20862	0.00133371	0.0177873	10912.9	23043.2	12108	8939.08	7985.13	7767.36
1113	ENSMUSG00000063953	Amd2	468.568	0.900149	0.302379	2.97689	0.00291186	0.0298746	443.632	909.667	477.583	286.871	331.838	361.82
1114	ENSMUSG00000020075	Ddx21	8216.7	0.905366	0.273557	3.30961	0.000934266	0.0142997	8271.75	15982.7	7886.25	5880.79	5798.49	5480.14
1115	ENSMUSG00000021048	Mthfd1	2555.58	0.905632	0.273132	3.31573	0.000914052	0.0141121	2632.86	4913.84	2450.57	1800.03	1635.2	1901
1116	ENSMUSG00000027490	E2f1	1357.49	0.911627	0.254018	3.58883	0.000332162	0.00697714	1432.66	2515.96	1369.56	1018.75	898.1	909.933
1117	ENSMUSG00000026669	Mcm10	2378.69	0.911682	0.299195	3.04712	0.00231046	0.0254725	2191.35	4789.26	2338.25	1783.31	1599.82	1570.14
1118	ENSMUSG00000008999	Bmp7	865.431	0.912768	0.198017	4.60954	4.03563e-06	0.000235127	1094.94	1408.41	888.099	564.181	610.212	626.739
1119	ENSMUSG00000004110	Cacna1e	4733.96	0.917882	0.29967	3.06298	0.00219147	0.0246718	4998.4	9324.52	4250.47	3883.62	3194.64	2752.13
1120	ENSMUSG00000061718	Ppp1r1b	647.05	0.919486	0.196649	4.67576	2.92862e-06	0.000181917	844.698	1011.24	683.555	488.022	466.436	388.355
1121	ENSMUSG00000023992	Trem2	120.638	0.920645	0.303469	3.03374	0.00241544	0.0261802	189.238	112.895	171.145	80.7921	102.243	67.519
1122	ENSMUSG00000055612	Cdca7	13229.1	0.921354	0.132317	6.96321	3.32608e-12	1.51707e-09	14835.3	19439.6	17671.6	9416.68	8889.8	9121.84
1123	ENSMUSG00000051537	Gm5124	86.2359	0.921522	0.25776	3.57512	0.000350065	0.0072849	103.375	107.31	128.113	52.7357	67.4001	58.482
1124	ENSMUSG00000038214	Bend3	821.294	0.921674	0.316031	2.9164	0.00354092	0.0336271	756.176	1680.04	789.224	569.913	604.138	528.274
1125	ENSMUSG00000038486	Sv2a	348.879	0.924684	0.283264	3.26439	0.00109699	0.0156781	627.096	428.473	315.372	235.982	276.453	209.9
1126	ENSMUSG00000030173	Klra5	72.0179	0.925322	0.311806	2.96762	0.00300117	0.0304253	86.0744	101.371	95.6716	34.5987	59.7871	54.605
1127	ENSMUSG00000016758	Bik	142.209	0.926122	0.288149	3.21403	0.00130884	0.0175731	157.057	256.246	145.901	97.6789	96.9837	99.3847
1128	ENSMUSG00000011752	Pgam1	5238.32	0.9281	0.315249	2.94403	0.00323973	0.0318467	5575.21	10798	4229.33	3722.3	3577.78	3527.3
1129	ENSMUSG00000021090	Lrrc9	153.945	0.929183	0.31525	2.94745	0.00320403	0.031593	164.758	220.962	219.478	140.809	109.575	68.0899
1130	ENSMUSG00000027985	Lef1	16049.2	0.930446	0.233707	3.98125	6.85528e-05	0.00215854	18959.3	28902.2	15295.8	11481.3	11087.2	10569.6
1131	ENSMUSG00000027297	Ltk	692.713	0.932426	0.123574	7.54549	4.50595e-14	3.59665e-11	871.193	976.108	879.974	481.606	448.177	499.22
1132	ENSMUSG00000075270	Pde11a	319.487	0.932991	0.341774	2.72985	0.00633627	0.0479622	449.09	586.824	222.03	236.689	216.874	205.415
1133	ENSMUSG00000029408	Abcb9	1230.16	0.934099	0.196959	4.74262	2.10977e-06	0.000143321	1926.07	1626.97	1291.48	982.443	755.682	798.32
1134	ENSMUSG00000058173	Smco4	115.397	0.935311	0.328833	2.84434	0.00445041	0.0389509	194.284	162.679	97.5796	91.1368	79.9283	66.7709
1135	ENSMUSG00000061024	Rrs1	1247.77	0.939712	0.313412	2.99832	0.00271469	0.0285866	1206.01	2570.01	1145.3	896.185	883.003	786.121
1136	ENSMUSG00000014747	Ankrd53	114.943	0.941993	0.249378	3.77737	0.00015849	0.00395953	158.082	168.277	127.069	92.7535	69.5314	73.9478
1137	ENSMUSG00000102918	PCDHGB6	841.647	0.948662	0.255521	3.71266	0.000205095	0.00487949	1309.49	1294.63	722.408	507.359	645.521	570.474
1138	ENSMUSG00000028261	Ndufaf4	972.314	0.951465	0.287193	3.31299	0.000923055	0.0142099	988.731	1920.05	937.024	628.248	664.429	695.397
1139	ENSMUSG00000017499	Cdc6	2901.68	0.952347	0.298024	3.19554	0.00139569	0.0183231	2786.61	5896.14	2795.7	2154.88	1901.22	1875.57
1140	ENSMUSG00000033706	Smyd5	1035.25	0.963311	0.309299	3.1145	0.00184255	0.0220087	1100.58	2108.04	897.169	722.005	727.997	655.692
1141	ENSMUSG00000004100	Ppan	2126.3	0.96332	0.32284	2.98389	0.00284612	0.0295419	2161.13	4484.27	1787.65	1434.87	1495.31	1394.59
1142	ENSMUSG00000055491	Pprc1	3054.56	0.964762	0.296213	3.25699	0.00112602	0.015936	3632.22	6009.93	2476.25	2193.85	2043.51	1971.59
1143	ENSMUSG00000026204	Ptprn	128.634	0.965209	0.253297	3.81059	0.000138637	0.00363415	167.214	169.749	173.463	97.1819	100.93	63.2665
1144	ENSMUSG00000018446	C1qbp	2994.37	0.965929	0.337071	2.86565	0.00416149	0.0372597	2768.75	6521.18	2593.14	2047.95	2067.67	1967.54
1145	ENSMUSG00000079481	Nhsl2	171.519	0.966087	0.351435	2.74898	0.0059781	0.0463884	323.318	127.234	230.285	118.253	114.665	115.357
1146	ENSMUSG00000033581	Igf2bp2	250.341	0.968456	0.30046	3.22325	0.00126745	0.0172423	306.692	456.084	231.192	136.287	175.602	196.19
1147	ENSMUSG00000027834	Serpini1	347.686	0.969132	0.295233	3.2826	0.00102855	0.0150503	329.39	666.023	385.852	244.767	256.053	204.033
1148	ENSMUSG00000031403	Dkc1	4288.55	0.969302	0.268033	3.61635	0.000298787	0.00643702	4576.79	8321.16	4134.27	2904.35	3100.35	2694.36
1149	ENSMUSG00000067367	Lyar	2090.07	0.970936	0.322885	3.00706	0.00263787	0.0279818	1964.94	4439.81	1899.48	1470.72	1436.6	1328.89
1150	ENSMUSG00000029507	Pus1	1013.37	0.972667	0.308913	3.14867	0.00164013	0.0204396	1031.05	2082.34	914.594	658.033	706.302	687.869
1151	ENSMUSG00000020205	Phlda1	1887.66	0.974629	0.189545	5.14193	2.71934e-07	2.69637e-05	2664.36	2831.12	2010.23	1498.19	1197.49	1124.54
1152	ENSMUSG00000006732	Mettl1	534.933	0.976923	0.277615	3.51899	0.000433193	0.00841301	551.301	1030.6	546.296	340.459	373.547	367.392
1153	ENSMUSG00000032834	Pwp2	1549.75	0.983678	0.321374	3.06085	0.00220711	0.0247675	1517.66	3283.94	1374.17	1058.52	1021.95	1042.27
1154	ENSMUSG00000031939	Taf1d	272.24	0.984247	0.222712	4.41937	9.89889e-06	0.000460717	352.331	444.305	288.465	197.983	187.704	162.654
1155	ENSMUSG00000029406	Pitpnm2	15964.4	0.985295	0.159665	6.171	6.78609e-10	1.86781e-07	18251.2	25891.3	19498	10758.5	10691.7	10695.5
1156	ENSMUSG00000022842	Ece2	316.085	0.987537	0.282708	3.49314	0.000477376	0.00898684	366.442	595.275	299.289	197.121	216.223	222.16
1157	ENSMUSG00000020547	Bzw2	4555.37	0.987815	0.217497	4.54174	5.57906e-06	0.000302988	5455.56	8097.72	4617.11	3004.69	3181.32	2975.82
1158	ENSMUSG00000020116	Pno1	968.24	0.990258	0.269923	3.66867	0.000243819	0.00552103	987.461	1871.97	1005.05	675.645	665.564	603.75
1159	ENSMUSG00000043587	Pxylp1	178.039	0.992747	0.229412	4.32736	1.50906e-05	0.000654637	284.294	198.74	227.726	103.075	129.944	124.453
1160	ENSMUSG00000023809	Rps6ka2	501.333	0.997175	0.212689	4.68842	2.75322e-06	0.000174414	716.062	795.768	492.203	346.073	328.377	329.516
1161	ENSMUSG00000040010	Slc7a5	1980.67	0.999673	0.366122	2.73044	0.00632507	0.0479228	1893.36	4500.08	1528.83	1282.44	1359.53	1319.77
1162	ENSMUSG00000081999	Gm13461	745.408	1.00163	0.363503	2.7555	0.00586025	0.0456804	592.699	1615.29	774.932	477.718	412.321	599.481
1163	ENSMUSG00000022557	Bop1	2900.31	1.00568	0.305521	3.29168	0.000995916	0.0148345	3012.15	6035.79	2568.7	1981.08	1915.18	1888.97
1164	ENSMUSG00000075271	Ttc30a1	324.327	1.00706	0.278518	3.61577	0.000299458	0.00644279	343.556	619.442	336.662	218.724	209.124	218.451
1165	ENSMUSG00000024785	Rcl1	907.946	1.00826	0.285473	3.5319	0.00041259	0.00813159	955.222	1805.38	878.265	637.65	570.302	600.851
1166	ENSMUSG00000016262	Sertad4	908.712	1.01524	0.266645	3.80745	0.000140408	0.00366852	1255.87	775.858	1615.71	607.098	551.808	645.932
1167	ENSMUSG00000041057	Wdr43	3245.92	1.02091	0.251483	4.05954	4.9169e-05	0.001663	3564.87	6219.77	3261.87	2194.75	2120.53	2113.73
1168	ENSMUSG00000004356	Utp20	2769.7	1.02237	0.320293	3.19198	0.00141299	0.0184741	2752.49	5937.4	2446.26	1861.8	1851.94	1768.33
1169	ENSMUSG00000021710	Nln	550.95	1.02351	0.287685	3.55773	0.000374068	0.00759748	567.66	1088.45	559.855	355.679	339.363	394.693
1170	ENSMUSG00000030671	Pde3b	2627.59	1.02553	0.157766	6.50033	8.01415e-11	2.66537e-08	4083.53	3550.65	2937.99	1642.97	1869.83	1680.6
1171	ENSMUSG00000028859	Csf3r	372.996	1.03194	0.277655	3.71663	0.000201901	0.00481786	714.865	379.861	407.896	227.898	247.132	260.323
1172	ENSMUSG00000021983	Atp8a2	238.243	1.03337	0.267329	3.86552	0.000110851	0.00305108	407.296	293.385	258.764	139.356	133.675	196.985
1173	ENSMUSG00000000957	Mmp14	1596.04	1.03514	0.373798	2.76926	0.00561831	0.0445729	3038.56	2470.41	926.844	931.304	1171.97	1037.18
1174	ENSMUSG00000048007	Timm8a1	943.925	1.03692	0.321569	3.22455	0.00126169	0.0172221	947.879	1998.78	861.305	673.856	614.147	567.582
1175	ENSMUSG00000027478	Dnmt3b	646.191	1.03693	0.244603	4.23923	2.24291e-05	0.000904999	935.471	1086.5	584.984	405.979	451.501	412.712
1176	ENSMUSG00000058392	Rrp1b	1719.14	1.03788	0.295035	3.51784	0.00043508	0.00842385	2152.44	3363.11	1421.22	1045.95	1257.75	1074.37
1177	ENSMUSG00000053297	AI854703	84.0434	1.03927	0.373727	2.78083	0.00542204	0.0436846	90.1536	169.447	79.7092	60.0394	53.1017	51.8095
1178	ENSMUSG00000051817	Sox12	352.37	1.03941	0.346105	3.00315	0.00267201	0.028249	339.901	757.46	325.077	219.37	224.299	248.111
1179	ENSMUSG00000004929	Thop1	829.22	1.04371	0.334402	3.12113	0.0018016	0.0218215	806.078	1791.86	752.284	539.553	590.73	494.812
1180	ENSMUSG00000037463	Fbxo27	675.798	1.04433	0.324625	3.21704	0.00129522	0.0174826	1195.06	479.858	1055.65	496.227	407.495	420.498
1181	ENSMUSG00000027185	Nat10	2292.87	1.04999	0.30422	3.4514	0.000557678	0.0100031	2518.54	4756.37	2001.87	1521.16	1386.11	1573.17
1182	ENSMUSG00000025001	Hells	5917.73	1.05184	0.27169	3.87148	0.000108176	0.00299812	5936.35	11778	6238.87	4257.4	3659.07	3636.72
1183	ENSMUSG00000001707	Eef1e1	866.913	1.05252	0.314078	3.35114	0.000804784	0.0129905	942.653	1805.92	761.072	606.221	558.489	527.119
1184	ENSMUSG00000041420	Meis3	1109.41	1.05264	0.111446	9.44532	3.54309e-21	7.07023e-18	1615.18	1407.9	1467.97	735.628	724.6	705.181
1185	ENSMUSG00000036158	Prickle1	1790.67	1.05295	0.307397	3.42538	0.00061393	0.0107347	1852.37	3763.12	1634.51	1148.25	1232.38	1113.37
1186	ENSMUSG00000067714	Lpar5	200.734	1.05676	0.304629	3.469	0.00052239	0.00958556	277.185	365.349	170.952	128.495	137.038	125.388
1187	ENSMUSG00000020089	Ppa1	1920.02	1.05728	0.316724	3.33819	0.000843275	0.0134098	1857.35	4124.36	1799.6	1240.58	1263.82	1234.44
1188	ENSMUSG00000017639	Rab11fip4	5796.69	1.05772	0.163893	6.45375	1.09117e-10	3.48388e-08	7790.62	9340.84	6362.72	3712.44	3936.65	3636.88
1189	ENSMUSG00000028587	Orc1	822.933	1.06336	0.308305	3.44904	0.000562579	0.0100571	886.163	1534.89	916.272	741.095	455.972	403.203
1190	ENSMUSG00000043592	Unc5cl	682.273	1.0677	0.316032	3.37845	0.000728958	0.012122	1240.23	501.391	1029.71	472.818	449.12	400.364
1191	ENSMUSG00000032113	Chek1	1846.35	1.07171	0.278775	3.84437	0.000120862	0.00328265	1846.42	3739.19	1921.27	1202.32	1184.01	1184.88
1192	ENSMUSG00000041817	Fam169a	108.674	1.07214	0.238943	4.48701	7.22281e-06	0.000363738	132.383	141.999	167.422	78.4248	69.8957	61.9192
1193	ENSMUSG00000055692	Tmem191c	70.8844	1.07273	0.30106	3.56317	0.000366402	0.00751504	91.7636	81.1822	115.163	52.5593	38.272	46.3666
1194	ENSMUSG00000001305	Rrp15	774.152	1.07582	0.314346	3.42239	0.000620721	0.0108297	777.388	1635.55	737.694	524.001	501.18	469.102
1195	ENSMUSG00000039131	Gipc2	69.1425	1.07987	0.304856	3.54224	0.000396749	0.00788191	86.8459	77.9903	116.385	40.2368	43.7179	49.6797
1196	ENSMUSG00000046058	Eid2	227.628	1.08343	0.301057	3.59877	0.000319725	0.00673861	281.669	437.791	208.534	152.915	136.677	148.182
1197	ENSMUSG00000035960	Apex1	1705.48	1.08442	0.311716	3.47887	0.000503541	0.00935801	1588.35	3647.09	1718.43	1115.65	1089.3	1074.08
1198	ENSMUSG00000039748	Exo1	1587.05	1.08762	0.325952	3.33674	0.000847672	0.0134515	1412.25	3454.14	1609.34	976.04	976.8	1093.75
1199	ENSMUSG00000031104	Rab33a	56.4241	1.08986	0.398064	2.7379	0.00618336	0.0472755	75.3219	106.716	48.3174	40.877	34.771	32.5417
1200	ENSMUSG00000034424	Gcsh	829.62	1.09183	0.324119	3.36861	0.000755489	0.0124593	788.619	1789.69	809.991	544.914	550.014	494.494
1201	ENSMUSG00000026604	Ptpn14	4069.79	1.09196	0.246237	4.4346	9.22439e-06	0.000436968	4798.57	7687.06	4135.77	2289.69	2604.3	2903.37
1202	ENSMUSG00000038335	Tsr1	3002.76	1.09353	0.324234	3.37267	0.000744435	0.0123152	3203.76	6524.71	2539.47	1967.1	1980.59	1800.94
1203	ENSMUSG00000041506	Rrp9	1118.8	1.09392	0.30148	3.62849	0.000285081	0.00621725	1249.95	2316.31	1004.92	734.107	669.971	737.527
1204	ENSMUSG00000038279	Nop2	2406.1	1.09883	0.32562	3.37458	0.000739281	0.0122656	2461.88	5275.06	2104.83	1579.64	1522.88	1492.29
1205	ENSMUSG00000057497	Fam136a	1089.89	1.1017	0.370211	2.97587	0.0029216	0.0298805	1035.82	2530.95	894.213	713.825	732.362	632.189
1206	ENSMUSG00000024451	Arap3	545.881	1.10423	0.267828	4.12292	3.74097e-05	0.00135115	1026.48	676.991	531.94	296.891	372.95	370.035
1207	ENSMUSG00000038304	Cd160	228.558	1.10797	0.290065	3.81972	0.000133604	0.0035312	439.888	227.402	269.284	135.642	157.954	141.176
1208	ENSMUSG00000021079	Timm9	268.192	1.10871	0.365825	3.03071	0.00243981	0.0263559	253.505	592.252	253.757	187.449	174.306	147.885
1209	ENSMUSG00000049539	Hist1h1a	31.2323	1.11009	0.401469	2.76508	0.00569081	0.044892	50.6185	42.7964	34.5926	21.9082	19.1947	18.2834
1210	ENSMUSG00000050071	Bex1	133.256	1.11722	0.362051	3.08581	0.00202998	0.0235856	211.01	103.491	232.635	90.1339	95.7405	66.5249
1211	ENSMUSG00000057541	Pus7	1278.8	1.12525	0.366758	3.06809	0.00215432	0.0243891	1161.66	2990.68	1108.74	849.995	761.508	800.196
1212	ENSMUSG00000021565	Slc6a19	179.885	1.12563	0.342451	3.287	0.00101262	0.0149532	268.3	137.984	333.754	117.622	117.76	103.89
1213	ENSMUSG00000024909	Efemp2	189.313	1.12852	0.287579	3.9242	8.70201e-05	0.00256308	337.926	247.295	193.241	147.615	105.346	104.454
1214	ENSMUSG00000074607	Tox2	358.557	1.12882	0.405757	2.782	0.00540246	0.0436683	421.394	811.938	242.886	245.621	244.481	185.024
1215	ENSMUSG00000020534	Shmt1	1929.14	1.12898	0.318403	3.54574	0.000391505	0.00782227	1822.32	4220.2	1900.37	1218.78	1203.88	1209.27
1216	ENSMUSG00000045608	Dbx2	108.903	1.13262	0.404423	2.80058	0.00510104	0.0424351	101.609	230.656	116.519	79.8955	48.488	76.248
1217	ENSMUSG00000020279	Il9r	689.109	1.14218	0.407658	2.80181	0.00508164	0.0423398	1696.07	544.25	604.856	443.711	437.729	408.038
1218	ENSMUSG00000055235	Wdr86	194.894	1.14432	0.299472	3.82112	0.000132848	0.00352876	287.46	343.132	173.751	119.194	105.508	140.319
1219	ENSMUSG00000020592	Sdc1	1158.3	1.14462	0.369036	3.10165	0.00192445	0.0227233	1713.15	2358.24	714.13	681.577	750.3	732.413
1220	ENSMUSG00000038371	Sbf2	1629.24	1.14693	0.336567	3.40774	0.000655039	0.011196	1924.23	3535.76	1274.33	912.306	1105.16	1023.65
1221	ENSMUSG00000094777	Hist1h2ap	64.2134	1.14726	0.312248	3.67419	0.000238601	0.00546489	106.203	90.5007	68.6582	42.5757	37.415	39.9278
1222	ENSMUSG00000012889	Podnl1	1060.77	1.14774	0.237842	4.82563	1.3956e-06	0.00010127	1992.8	1208.51	1183.91	658.42	725.895	595.107
1223	ENSMUSG00000002012	Pnck	147.982	1.15356	0.207688	5.55428	2.78752e-08	4.08257e-06	193.176	223.142	195.712	104.851	85.284	85.7268
1224	ENSMUSG00000026923	Notch1	16309.5	1.15489	0.339277	3.40396	0.00066416	0.0112794	18207	36521.6	12800.7	9768.89	9670.59	10888.2
1225	ENSMUSG00000028069	Gpatch4	1048.47	1.1549	0.292494	3.94845	7.86588e-05	0.00237697	1210.59	2165.36	965.423	675.36	639.696	634.4
1226	ENSMUSG00000059060	Rad51b	185.339	1.15529	0.419898	2.75136	0.0059349	0.0461494	191.131	427.323	149.165	116.69	138.329	89.3964
1227	ENSMUSG00000024177	Nme4	205.417	1.15555	0.352783	3.27552	0.00105469	0.0152647	216.907	443.658	190.268	118.114	135.347	128.208
1228	ENSMUSG00000026198	Abcb6	368.573	1.15576	0.341783	3.38156	0.000720758	0.0119981	404.808	798.2	323.7	230.42	248.173	206.135
1229	ENSMUSG00000064080	Fbln2	882.02	1.15915	0.245158	4.72816	2.26567e-06	0.000151971	1133.27	1648.14	874.033	547.327	504.294	585.047
1230	ENSMUSG00000036168	Ccdc38	145.252	1.15985	0.364614	3.18104	0.00146747	0.0189405	201.836	286.424	114.185	98.7354	94.3215	76.0074
1231	ENSMUSG00000026822	Lcn2	468.224	1.16456	0.37685	3.09024	0.00199993	0.0233508	1040.98	408.543	493.101	205.176	332.166	329.378
1232	ENSMUSG00000031958	Ldhd	349.336	1.16529	0.403404	2.88864	0.00386906	0.0356409	838.224	277.439	333.941	225.054	212.384	208.971
1233	ENSMUSG00000095562	Gm21887	225.468	1.16997	0.370129	3.16098	0.00157241	0.0198121	374.46	373.411	188.579	187.391	139.722	89.242
1234	ENSMUSG00000031398	Plxna3	617.677	1.17123	0.350492	3.34168	0.00083273	0.0132937	973.289	1182.8	410.663	380.305	384.4	374.609
1235	ENSMUSG00000035049	Rrp12	1144.1	1.17231	0.312902	3.74656	0.000179275	0.00434946	1252.22	2466.59	1036.23	707.374	728.369	673.846
1236	ENSMUSG00000072553	Gm525	77.8998	1.17399	0.302896	3.87588	0.000106242	0.00295995	82.4178	133.512	108.003	51.3902	47.468	44.6076
1237	ENSMUSG00000040463	Mybbp1a	7683.72	1.17476	0.342912	3.42582	0.000612949	0.0107347	7566.64	17733.8	6649.74	4754.34	4630.04	4767.82
1238	ENSMUSG00000060950	Trmt61a	375.638	1.18008	0.312456	3.7768	0.000158855	0.00396244	410.591	790.439	362.922	233.697	232.871	223.308
1239	ENSMUSG00000000628	Hk2	502.531	1.1852	0.371354	3.19156	0.00141504	0.0184859	598.247	1126.55	369.523	334.174	303.597	283.091
1240	ENSMUSG00000025104	Hdgfrp3	3263.16	1.19083	0.250729	4.74948	2.03936e-06	0.00013913	3872.27	6440.27	3302.67	2007	1909.45	2047.29
1241	ENSMUSG00000028332	Hemgn	226.239	1.19151	0.276935	4.30248	1.689e-05	0.000715204	394.191	212.88	336.723	150.964	120.503	142.172
1242	ENSMUSG00000051499	Zfp786	40.8514	1.19154	0.413813	2.87943	0.00398399	0.0362189	50.3455	79.2581	40.9477	25.9407	26.5348	22.0818
1243	ENSMUSG00000033578	Tmem35	198.801	1.19318	0.198031	6.02521	1.68893e-09	3.94205e-07	316.624	273.527	239.536	122.914	113.515	126.692
1244	ENSMUSG00000074529	C330013J21Rik	41.8266	1.20332	0.440665	2.73069	0.00632023	0.0479089	61.3543	79.2485	34.3735	23.4545	25.8458	26.6828
1245	ENSMUSG00000013629	Cad	4543.28	1.20332	0.38567	3.12009	0.00180797	0.0218453	4073.85	11233.4	3698.84	2789.21	2808.95	2655.43
1246	ENSMUSG00000039963	Ccdc40	146.203	1.20491	0.336457	3.58116	0.000342067	0.00715696	179.008	297.708	135.241	80.8692	92.5942	91.7989
1247	ENSMUSG00000033788	Dysf	395.26	1.20555	0.407244	2.96027	0.00307365	0.0308409	738.991	273.881	640.708	204.214	168.164	345.604
1248	ENSMUSG00000086580	Gm15280	1106.43	1.20592	0.344402	3.50149	0.00046266	0.00881372	1679.32	2203.85	747.964	664.804	686.689	655.968
1249	ENSMUSG00000058922	Gm10052	855.128	1.20706	0.268188	4.50081	6.76964e-06	0.000349743	1084.18	1353.98	1141.59	706.6	341.709	502.71
1250	ENSMUSG00000030170	Wnt5b	470.447	1.20851	0.356187	3.39291	0.000691549	0.0116209	480.989	1068.02	421.312	306.068	296.533	249.762
1251	ENSMUSG00000053801	Grwd1	862.9	1.215	0.345397	3.51768	0.000435334	0.00842385	873.319	1972.4	773.019	554.747	508.325	495.591
1252	ENSMUSG00000016179	Camk1g	179.727	1.22639	0.267736	4.5806	4.63638e-06	0.000260617	275.365	185.329	294.439	129.934	94.4319	98.8623
1253	ENSMUSG00000026020	Nop58	6096.08	1.22762	0.368069	3.3353	0.00085207	0.0134694	5853.4	14689.9	5088.33	4034.61	3547.17	3363.05
1254	ENSMUSG00000041907	Gpr45	56.0072	1.23812	0.413995	2.99067	0.00278368	0.0290798	97.1894	46.2277	92.5601	30.0612	41.3064	28.698
1255	ENSMUSG00000016477	E2f3	1178.57	1.25546	0.371211	3.38206	0.000719454	0.0119889	1176.46	2817.27	990.284	761.038	721.886	604.467
1256	ENSMUSG00000027395	Polr1b	1816.99	1.25571	0.322651	3.89184	9.94865e-05	0.00284115	1937.89	4080.93	1665.25	1011.17	1129.6	1077.07
1257	ENSMUSG00000052305	Hbb-bs	2801.02	1.25794	0.342704	3.67064	0.000241944	0.00550199	5829.64	2043.76	3977.21	1896.42	1730.66	1328.4
1258	ENSMUSG00000071516	Hist1h2ai	42.6634	1.26191	0.436491	2.89103	0.00383985	0.0354946	73.1984	43.2686	64.1551	17.0065	22.9074	35.4445
1259	ENSMUSG00000022139	Mbnl2	2457.14	1.27201	0.189898	6.69836	2.10776e-11	8.01339e-09	3720.83	2615.47	4089.23	1357.17	1440.42	1519.7
1260	ENSMUSG00000046442	Ppm1e	2073.07	1.27918	0.142472	8.97847	2.74556e-19	3.98456e-16	2508.09	3265.67	3035.76	1286.52	1195.88	1146.5
1261	ENSMUSG00000030108	Slc6a13	68.6022	1.28173	0.305444	4.19631	2.71304e-05	0.00105124	121.091	89.0215	81.4376	38.896	42.0401	39.1271
1262	ENSMUSG00000022797	Tfrc	7532.09	1.29177	0.285876	4.51864	6.22374e-06	0.000326743	8920.57	16078.8	7087.65	4569.47	4324.88	4211.17
1263	ENSMUSG00000037907	Ankrd13b	1188.88	1.3065	0.3409	3.8325	0.00012685	0.00340914	1343.85	2734.74	1001.15	668.584	702.494	682.457
1264	ENSMUSG00000051359	Ncald	470.26	1.31564	0.453297	2.90238	0.00370333	0.034732	449.515	1245.28	318.041	273.328	246.311	289.088
1265	ENSMUSG00000069917	Hba-a2	2054.27	1.318	0.355329	3.70924	0.000207882	0.00493771	4358.36	1522.37	2916.24	1397.8	1254.3	876.545
1266	ENSMUSG00000042750	Bex2	99.1063	1.32386	0.411797	3.21485	0.00130514	0.0175563	206.845	88.0591	129.922	63.7362	68.5235	37.5523
1267	ENSMUSG00000028358	Zfp618	340.3	1.32389	0.460446	2.87524	0.00403724	0.0364539	396.857	680.325	378.873	94.5949	342.334	148.815
1268	ENSMUSG00000027596	a	100.266	1.32419	0.388877	3.40517	0.000661241	0.0112658	215.073	105.712	109.048	62.3973	67.2069	42.157
1269	ENSMUSG00000040935	Padi6	54.931	1.32511	0.411971	3.2165	0.00129764	0.0174962	109.305	76.6203	49.2575	33.8597	34.7985	25.7452
1270	ENSMUSG00000081357	Xlr4e-ps	170.659	1.32863	0.326299	4.07181	4.66502e-05	0.00159589	356.816	202.804	172.648	93.7061	108.432	89.5499
1271	ENSMUSG00000047394	Odf3b	61.6073	1.32887	0.299107	4.44279	8.87998e-06	0.000425706	92.9804	79.0477	92.195	40.7092	29.2009	35.5104
1272	ENSMUSG00000064179	Tnnt1	388.26	1.33099	0.433895	3.06753	0.00215833	0.0243891	964.732	452.82	249.254	246.906	203.746	212.102
1273	ENSMUSG00000050271	D8Ertd82e	2117.22	1.33915	0.364926	3.66965	0.000242885	0.00551552	1971.8	5201.13	1931.9	1225.89	1187.34	1185.28
1274	ENSMUSG00000032496	Ltf	1216.95	1.34359	0.405704	3.31175	0.000927144	0.014218	3001.68	993.722	1242.33	484.24	736.149	843.585
1275	ENSMUSG00000001270	Ckb	786.227	1.34742	0.47656	2.82739	0.00469286	0.0401914	2205.1	551.65	629.593	500.51	446.903	383.604
1276	ENSMUSG00000022772	Senp5	173.026	1.34974	0.398923	3.38345	0.00071581	0.0119531	136.624	383.827	225.292	117.506	76.4671	98.4413
1277	ENSMUSG00000026765	Lypd6b	505.948	1.35561	0.309117	4.38541	1.15766e-05	0.00052059	772.145	426.403	983.88	302.76	310.46	240.041
1278	ENSMUSG00000072596	Ear2	431.926	1.35774	0.343895	3.94812	7.87657e-05	0.00237697	980.876	493.614	389.503	236.704	222.368	268.494
1279	ENSMUSG00000042354	Gnl3	1879.67	1.35835	0.343796	3.95105	7.78084e-05	0.00237048	1861.43	4455.13	1797.24	980.223	1174.67	1009.34
1280	ENSMUSG00000020303	Stc2	308.966	1.35919	0.369659	3.67689	0.000236094	0.00544653	588.519	533.448	212.29	155.773	171.448	192.32
1281	ENSMUSG00000020396	Nefh	704.363	1.36133	0.350891	3.87964	0.00010461	0.00293089	825.157	1629.07	588.071	384.278	434.274	365.33
1282	ENSMUSG00000096210	H1f0	2775.2	1.36163	0.406586	3.34893	0.000811248	0.0130451	7070.26	1918.61	2997.69	1387.92	1717.1	1559.64
1283	ENSMUSG00000081455	Hmgb1-ps3	59.6187	1.36261	0.471906	2.88746	0.00388366	0.0357341	45.4697	100.599	111.571	27.0064	25.682	47.3843
1284	ENSMUSG00000037278	Tmem97	754.976	1.36556	0.357734	3.81726	0.000134944	0.00356074	750.594	1800.01	712.91	470.308	420.444	375.593
1285	ENSMUSG00000013611	Snx31	255.39	1.37159	0.325763	4.2104	2.54917e-05	0.000999875	452.25	447.486	205.549	151.875	138.929	136.25
1286	ENSMUSG00000029144	Gtf3c2	845.851	1.39777	0.428615	3.26113	0.00110967	0.0157746	613.481	1585.2	1480.49	394.316	728.958	272.66
1287	ENSMUSG00000035443	Thyn1	123.629	1.39988	0.436883	3.20425	0.00135416	0.0179999	140.148	244.364	153.66	49.0146	111.875	42.7127
1288	ENSMUSG00000003273	Car11	71.7827	1.40376	0.410325	3.4211	0.00062369	0.0108394	161.301	77.9196	73.2862	37.732	43.785	36.6724
1289	ENSMUSG00000069919	Hba-a1	582.698	1.41083	0.414357	3.40486	0.000661987	0.0112665	1241.96	389.143	909.091	448.727	264.157	243.115
1290	ENSMUSG00000026974	Zmynd19	2065.29	1.41238	0.439338	3.21479	0.0013054	0.0175563	1654.74	5708.92	1644.27	1173.42	1130.89	1079.5
1291	ENSMUSG00000031842	Pde4c	55.4684	1.4226	0.399554	3.56046	0.000370201	0.00757044	106.85	73.2217	61.2106	28.1361	22.2732	41.1193
1292	ENSMUSG00000040498	Igsf23	1137.43	1.42787	0.235707	6.05781	1.37989e-09	3.43515e-07	1813.91	1835.76	1325.39	799.09	571.052	479.353
1293	ENSMUSG00000030268	Bcat1	872.468	1.42991	0.466753	3.06351	0.00218754	0.024645	681.053	2471.54	665.073	490.864	502.371	423.908
1294	ENSMUSG00000040877	Wdr25	232.77	1.43322	0.496575	2.88622	0.00389899	0.0358133	259.959	626.638	132.768	135.781	132.456	109.016
1295	ENSMUSG00000032105	Pdzd3	62.7188	1.44126	0.457919	3.14741	0.00164725	0.0204902	56.4789	149.43	69.2487	33.8846	37.4935	29.7777
1296	ENSMUSG00000032323	Cyp11a1	198.581	1.44453	0.357653	4.03892	5.36971e-05	0.00178004	378.979	160.838	330.915	132.706	96.8591	91.187
1297	ENSMUSG00000056895	Hist3h2ba	111.943	1.45009	0.321237	4.51409	6.35902e-06	0.000331419	217.444	159.078	115.187	58.6043	69.3642	51.9814
1298	ENSMUSG00000075272	Ttc30a2	34.1677	1.45479	0.477128	3.04906	0.0022956	0.0253963	39.4802	46.5888	64.0489	21.9707	10.0607	22.8572
1299	ENSMUSG00000009614	Sardh	126.074	1.46441	0.519495	2.81891	0.00481869	0.0411147	354.43	110.577	90.7253	58.631	74.6298	67.4535
1300	ENSMUSG00000060470	Gpr97	230.873	1.46883	0.323874	4.53521	5.75473e-06	0.00030648	416.934	379.358	221.334	136.548	145.351	85.7146
1301	ENSMUSG00000023911	Flywch2	57.1254	1.47845	0.542307	2.72622	0.00640634	0.0484007	153.827	55.0462	43.3584	28.2655	31.0575	31.1973
1302	ENSMUSG00000073940	Hbb-bt	334.271	1.47875	0.430653	3.43375	0.000595299	0.0104662	763.078	225.143	487.638	229.176	178.312	122.28
1303	ENSMUSG00000006651	Aplp1	125.117	1.48211	0.535731	2.76651	0.00566597	0.0447666	189.86	305.371	57.6681	55.7482	76.7777	65.2761
1304	ENSMUSG00000055027	Smyd1	642.695	1.48747	0.343992	4.32413	1.53136e-05	0.000662508	692.116	1504	646.43	406.523	319.704	287.392
1305	ENSMUSG00000026497	Mixl1	22.9804	1.49163	0.535033	2.78792	0.00530478	0.043229	34.4882	19.9852	47.2222	10.9864	12.805	12.3953
1306	ENSMUSG00000029862	Clcn1	64.7789	1.49519	0.36366	4.1115	3.93089e-05	0.00140073	77.3136	107.64	100.347	39.7289	22.5024	41.1419
1307	ENSMUSG00000025207	Sema4g	472.678	1.50146	0.126959	11.8264	2.85273e-32	2.27705e-28	710.676	686.369	698.737	255.393	253.418	231.475
1308	ENSMUSG00000083452	Gm14905	74.2305	1.50443	0.554833	2.7115	0.00669799	0.0495867	195.078	94.4525	39.7075	40.859	40.0548	35.2314
1309	ENSMUSG00000049036	Tmem121	500.598	1.50955	0.42399	3.56035	0.000370366	0.00757044	508.324	1331.73	382.917	271.847	258.049	250.722
1310	ENSMUSG00000020811	Wscd1	850.329	1.51623	0.178378	8.5001	1.89436e-17	2.32627e-14	1351.9	1130.07	1296.97	535.967	402.752	384.318
1311	ENSMUSG00000025272	Tro	190.427	1.52099	0.386635	3.9339	8.3578e-05	0.0024856	369.777	134.014	343.464	105.304	88.6459	101.356
1312	ENSMUSG00000028655	Mfsd2a	67.8214	1.52345	0.526407	2.89405	0.00380311	0.035349	124.841	139.777	37.5227	30.0222	44.7457	30.019
1313	ENSMUSG00000001864	Aif1l	322.362	1.52392	0.375984	4.05316	5.05296e-05	0.00169706	626.81	551.47	256.04	119.99	222.242	157.621
1314	ENSMUSG00000003410	Elavl3	99.4409	1.54426	0.46448	3.32471	0.000885113	0.0137719	120.556	250.381	73.4242	53.8299	46.6167	51.8377
1315	ENSMUSG00000050822	Slc29a4	26.7022	1.54455	0.527349	2.92889	0.00340171	0.0328036	45.7026	51.6401	22.0342	10.9556	16.4599	13.4208
[truncated: 121 more rows]

[truncated: 41 more sheets: Fig.S1f, Fig.1d, Fig.1e,g; S1h; Tcrb, Fig.1e,g; S1h; Tcra, Fig.1f, Fig.2b, Fig.2d, Fig.S2b, Fig.2f, Fig.S2h, Gene ontology , Fig.S2j, Fig.3a-c, Fig.3d-e; S3, Fig.3f; S4a,c,f, Fig.3i; S4j, Fig.S5b, Fig.4b; S5e, Fig.4c, Fig.S6a …]
